# Supplementary material for: Poly[[hexa­aqua­bis­(μ3-pyrimidine-4,6-dicarboxyl­ato)dicalcium] dihydrate]
Source: Acta Crystallogr Sect E Struct Rep Online. 2012 Nov 14;68(Pt 12):m1478–9. doi: 10.1107/S160053681204617X (PMC3588738; doi:10.1107/S160053681204617X)
Supplement: Supplementary file 1 [file e-68-m1478-sup1.cif]

##############################################################################
#                                                                            #
# This CIF contains the data in a paper accepted for publication in          #
# Acta Crystallographica Section E. It conforms to the requirements of       #
# Notes for Authors for Acta Crystallographica Section E, and has been       #
# peer reviewed under the auspices of the IUCr Commission on Journals.       #
#                                                                            #
# Full details of the Crystallographic Information File format               #
# are given in the paper "The Crystallographic Information File (CIF):       #
# a New Standard Archive File for Crystallography" by S. R. Hall, F. H.      #
# Allen and I. D. Brown [Acta Cryst. (1991), A47, 655-685].                  #
#                                                                            #
# The current version of the core CIF dictionary is obtainable from          #
# ftp://ftp.iucr.org/pub/cif_core.dic.                                       #
#                                                                            #
# Software is freely available for graphical display of the structure(s)     #
# in this CIF. For information consult the CIF software page                 #
# http://www.iucr.org/resources/cif/software.                                #
#                                                                            #
# This file may be used for bona fide research purposes within the           #
# scientific community so long as proper attribution is given to the journal # 
# article from which it was obtained.                                        #
#                                                                            #
##############################################################################
data_I
_audit_creation_method     SHELXL-97
_chemical_name_systematic
;
Poly[[hexaaquabis(\m~3~-pyrimidine-4,6-dicarboxylato)dicalcium] dihydrate]
;
_chemical_name_common     ?
_chemical_formula_moiety     'C6 H8 Ca N2 O7, H2 O'
_chemical_formula_sum     'C6 H10 Ca N2 O8'
_chemical_formula_iupac     '[Ca2 (C6 H2 N2 O4)2 (H2 O)6], 2H2 O'
_chemical_formula_weight     278.24
_chemical_melting_point     ?
_symmetry_cell_setting     monoclinic
_symmetry_space_group_name_H-M     'P 21/n'
_symmetry_space_group_name_Hall     '-P 2yn'
loop_
    _symmetry_equiv_pos_as_xyz
    'x, y, z'
    '-x+1/2, y+1/2, -z+1/2'
    '-x, -y, -z'
    'x-1/2, -y-1/2, z-1/2'
_cell_length_a     7.7053(15)
_cell_length_b     11.432(2)
_cell_length_c     11.916(2)
_cell_angle_alpha     90.00
_cell_angle_beta     92.16(3)
_cell_angle_gamma     90.00
_cell_volume     1048.9(4)
_cell_formula_units_Z     4
_cell_measurement_reflns_used     25
_cell_measurement_theta_min     6
_cell_measurement_theta_max     15
_cell_measurement_temperature     293(2)
_exptl_crystal_description     blocks
_exptl_crystal_colour     colourless
_exptl_crystal_size_max     0.104
_exptl_crystal_size_mid     0.040
_exptl_crystal_size_min     0.034
_exptl_crystal_density_diffrn     1.762
_exptl_crystal_density_meas     ?
_exptl_crystal_density_method     'not measured'
_exptl_crystal_F_000     576
_exptl_absorpt_coefficient_mu     0.635
_exptl_absorpt_correction_type     analytical
_exptl_absorpt_process_details
                               '(<i>CrysAlis RED</i>; Oxford Diffraction, 2008)'
_exptl_absorpt_correction_T_min     0.96764
_exptl_absorpt_correction_T_max     0.98163
_exptl_special_details
;
;
_diffrn_ambient_temperature     293(2)
_diffrn_radiation_type     MoK\a
_diffrn_radiation_wavelength     0.71073
_diffrn_radiation_source     'fine-focus sealed tube'
_diffrn_radiation_monochromator     graphite
_diffrn_measurement_device_type     'Kuma KM-4 four-circle'
_diffrn_measurement_method     'profile data from \w/2\q scans'
_diffrn_detector_area_resol_mean     ?
_diffrn_reflns_number     3274
_diffrn_reflns_av_R_equivalents     0.0494
_diffrn_reflns_av_sigmaI/netI     0.0903
_diffrn_reflns_theta_min     2.47
_diffrn_reflns_theta_max     30.07
_diffrn_reflns_theta_full     30.07
_diffrn_measured_fraction_theta_max     0.996
_diffrn_measured_fraction_theta_full     0.996
_diffrn_reflns_limit_h_min     0
_diffrn_reflns_limit_h_max     10
_diffrn_reflns_limit_k_min     -16
_diffrn_reflns_limit_k_max     0
_diffrn_reflns_limit_l_min     -16
_diffrn_reflns_limit_l_max     16
_diffrn_standards_number     3
_diffrn_standards_interval_count     200
_diffrn_standards_interval_time     ?
_diffrn_standards_decay_%     2.9
_refine_special_details
;
Refinement of <i>F</i>^2^ against ALL reflections. The weighted <i>R</i>-factor
<i>wR</i> and goodness of fit <i>S</i> are based on <i>F</i>^2^, conventional
<i>R</i>-factors <i>R</i> are based on <i>F</i>, with <i>F</i> set to zero for
negative <i>F</i>^2^. The threshold expression of <i>F</i>^2^ >
\s(<i>F</i>^2^) is used only for calculating <i>R</i>-factors(gt) <i>etc</i>.
and is not relevant to the choice of reflections for refinement.
<i>R</i>-factors based on <i>F</i>^2^ are statistically about twice as large
as those based on <i>F</i>, and <i>R</i>- factors based on ALL data will be
even larger.
;
_reflns_number_total     3065
_reflns_number_gt     1709
_reflns_threshold_expression     I>2sigma(I)
_refine_ls_structure_factor_coef     Fsqd
_refine_ls_matrix_type     full
_refine_ls_R_factor_all     0.1149
_refine_ls_R_factor_gt     0.0334
_refine_ls_wR_factor_gt     0.0889
_refine_ls_wR_factor_ref     0.1073
_refine_ls_goodness_of_fit_ref     1.007
_refine_ls_restrained_S_all     1.007
_refine_ls_number_reflns     3065
_refine_ls_number_parameters     186
_refine_ls_number_restraints     0
_refine_ls_hydrogen_treatment     mixed
_refine_ls_weighting_scheme     calc
_refine_ls_weighting_details
         'calc w=1/[\s^2^(Fo^2^)+(0.0572P)^2^+0.0532P] where P=(Fo^2^+2Fc^2^)/3'
_atom_sites_solution_hydrogens     geom
_atom_sites_solution_primary     direct
_atom_sites_solution_secondary     difmap
_refine_ls_shift/su_max     0.001
_refine_ls_shift/su_mean     0.000
_refine_diff_density_max     0.437
_refine_diff_density_min     -0.587
_refine_ls_extinction_method     none
_refine_ls_extinction_coef     ?
loop_
    _atom_type_symbol
    _atom_type_description
    _atom_type_scat_dispersion_real
    _atom_type_scat_dispersion_imag
    _atom_type_scat_source
    'C' 'C' 0.0033 0.0016
                         'International Tables Vol C Tables 4.2.6.8 and 6.1.1.4'
    'H' 'H' 0.0000 0.0000
                         'International Tables Vol C Tables 4.2.6.8 and 6.1.1.4'
    'N' 'N' 0.0061 0.0033
                         'International Tables Vol C Tables 4.2.6.8 and 6.1.1.4'
    'O' 'O' 0.0106 0.0060
                         'International Tables Vol C Tables 4.2.6.8 and 6.1.1.4'
    'Ca' 'Ca' 0.2262 0.3064
                         'International Tables Vol C Tables 4.2.6.8 and 6.1.1.4'
_computing_data_collection     'KM-4 Software (Kuma, 1996)'
_computing_cell_refinement     'KM-4 Software (Kuma, 1996)'
_computing_data_reduction     'DATAPROC (Kuma, 2001)'
_computing_structure_solution     'SHELXS97 (Sheldrick, 2008)'
_computing_structure_refinement     'SHELXL97 (Sheldrick, 2008)'
_computing_molecular_graphics     'SHELXTL (Sheldrick, 2008)'
_computing_publication_material     'SHELXTL (Sheldrick, 2008)'
loop_
    _atom_site_type_symbol
    _atom_site_label
    _atom_site_fract_x
    _atom_site_fract_y
    _atom_site_fract_z
    _atom_site_U_iso_or_equiv
    _atom_site_adp_type
    _atom_site_calc_flag
    _atom_site_refinement_flags
    _atom_site_occupancy
    _atom_site_symmetry_multiplicity
    _atom_site_disorder_assembly
    _atom_site_disorder_group
    Ca Ca1 0.03092(6) 0.05117(4) 0.65920(3) 0.01409(11) Uani d . 1 1 . .
    O O1 0.0060(2) 0.12495(14) 0.46120(13) 0.0195(3) Uani d . 1 1 . .
    O O2 0.0320(3) 0.27178(16) 0.33877(13) 0.0261(4) Uani d . 1 1 . .
    N N1 0.1313(3) 0.26241(16) 0.63011(14) 0.0163(4) Uani d . 1 1 . .
    C C6 0.1190(3) 0.30679(18) 0.52650(17) 0.0148(4) Uani d . 1 1 . .
    C C5 0.1834(3) 0.41685(18) 0.50185(18) 0.0174(4) Uani d . 1 1 . .
    H H5 0.1705 0.4487 0.4302 0.021 Uiso calc R 1 1 . .
    C C7 0.0438(3) 0.22887(19) 0.43434(18) 0.0165(4) Uani d . 1 1 . .
    O O4 0.3231(3) 0.64500(15) 0.48018(14) 0.0313(5) Uani d . 1 1 . .
    O O7 -0.2529(3) 0.14194(19) 0.6459(2) 0.0342(5) Uani d . 1 1 . .
    O O6 -0.1678(3) -0.08219(17) 0.76038(16) 0.0267(4) Uani d . 1 1 . .
    N N3 0.2839(3) 0.43217(16) 0.69222(14) 0.0169(4) Uani d . 1 1 . .
    O O5 0.3228(3) 0.0407(2) 0.59679(18) 0.0348(5) Uani d . 1 1 . .
    C C2 0.2132(3) 0.32771(19) 0.70832(18) 0.0180(4) Uani d . 1 1 . .
    H H2 0.2216 0.2974 0.7807 0.022 Uiso calc R 1 1 . .
    C C4 0.2679(3) 0.47703(19) 0.58880(17) 0.0152(4) Uani d . 1 1 . .
    C C8 0.3517(3) 0.59611(18) 0.57191(18) 0.0170(4) Uani d . 1 1 . .
    O O8 0.9331(3) 0.35726(19) 0.89833(19) 0.0303(4) Uani d . 1 1 . .
    H H51 0.390(5) -0.010(4) 0.601(3) 0.047(11) Uiso d . 1 1 . .
    O O3 0.4436(2) 0.63449(14) 0.65273(13) 0.0199(3) Uani d . 1 1 . .
    H H71 -0.285(4) 0.187(3) 0.600(3) 0.031(9) Uiso d . 1 1 . .
    H H62 -0.174(5) -0.090(3) 0.824(3) 0.038(10) Uiso d . 1 1 . .
    H H52 0.358(5) 0.081(4) 0.540(3) 0.055(12) Uiso d . 1 1 . .
    H H82 0.882(6) 0.384(5) 0.847(4) 0.076(16) Uiso d . 1 1 . .
    H H81 0.957(5) 0.293(3) 0.888(3) 0.036(9) Uiso d . 1 1 . .
    H H61 -0.120(6) -0.146(4) 0.743(4) 0.081(16) Uiso d . 1 1 . .
    H H72 -0.324(8) 0.138(5) 0.693(5) 0.10(2) Uiso d . 1 1 . .
loop_
    _atom_site_aniso_label
    _atom_site_aniso_U_11
    _atom_site_aniso_U_22
    _atom_site_aniso_U_33
    _atom_site_aniso_U_12
    _atom_site_aniso_U_13
    _atom_site_aniso_U_23
    Ca1 0.0198(2) 0.01036(17) 0.01203(17) -0.00052(18) -0.00070(13) -0.00012(16)
    O1 0.0290(9) 0.0126(7) 0.0168(7) -0.0043(6) -0.0002(6) -0.0028(6)
    O2 0.0448(10) 0.0193(8) 0.0135(7) -0.0052(8) -0.0076(7) 0.0006(6)
    N1 0.0223(9) 0.0135(8) 0.0131(8) -0.0017(7) -0.0013(7) -0.0006(7)
    C6 0.0180(10) 0.0128(9) 0.0135(9) -0.0005(8) -0.0010(8) -0.0012(7)
    C5 0.0266(11) 0.0124(9) 0.0130(8) -0.0024(8) -0.0019(8) 0.0011(7)
    C7 0.0205(10) 0.0135(9) 0.0155(9) -0.0016(8) -0.0009(8) -0.0038(8)
    O4 0.0595(14) 0.0183(8) 0.0154(8) -0.0108(9) -0.0070(8) 0.0064(6)
    O7 0.0323(11) 0.0327(11) 0.0378(11) 0.0116(9) 0.0063(9) 0.0124(9)
    O6 0.0394(11) 0.0236(9) 0.0172(8) -0.0052(8) 0.0030(8) 0.0011(7)
    N3 0.0241(9) 0.0149(9) 0.0117(7) -0.0054(7) 0.0003(7) 0.0005(6)
    O5 0.0301(10) 0.0360(12) 0.0389(11) 0.0114(9) 0.0109(8) 0.0158(9)
    C2 0.0264(12) 0.0164(10) 0.0112(8) -0.0030(9) -0.0013(8) 0.0013(8)
    C4 0.0206(10) 0.0123(9) 0.0125(9) -0.0006(8) 0.0001(8) -0.0001(7)
    C8 0.0257(12) 0.0116(9) 0.0136(9) -0.0029(9) 0.0013(8) -0.0012(7)
    O8 0.0296(10) 0.0219(10) 0.0392(11) 0.0042(8) 0.0005(8) -0.0076(8)
    O3 0.0298(9) 0.0132(7) 0.0164(7) -0.0064(7) -0.0026(6) -0.0015(6)
_geom_special_details
;
All e.s.d.'s (except the e.s.d. in the dihedral angle between two l.s. planes)
are estimated using the full covariance matrix. The cell e.s.d.'s are taken
into account individually in the estimation of e.s.d.'s in distances, angles
and torsion angles; correlations between e.s.d.'s in cell parameters are only
used when they are defined by crystal symmetry. An approximate (isotropic)
treatment of cell e.s.d.'s is used for estimating e.s.d.'s involving l.s.
planes.
;
loop_
    _geom_bond_atom_site_label_1
    _geom_bond_atom_site_label_2
    _geom_bond_site_symmetry_2
    _geom_bond_distance
    _geom_bond_publ_flag
    Ca1 O5 . 2.398(2) y
    Ca1 O7 . 2.420(2) y
    Ca1 O3 2_546 2.4361(17) y
    Ca1 O1 3_556 2.4823(16) y
    Ca1 O6 . 2.502(2) y
    Ca1 O1 . 2.5061(17) y
    Ca1 N1 . 2.563(2) y
    Ca1 N3 2_546 2.6133(19) y
    Ca1 Ca1 3_556 3.9817(11) ?
    Ca1 H61 . 2.74(5) ?
    O1 C7 . 1.267(3) ?
    O1 Ca1 3_556 2.4823(16) ?
    O2 C7 . 1.240(3) ?
    N1 C2 . 1.334(3) ?
    N1 C6 . 1.335(3) ?
    C6 C5 . 1.388(3) ?
    C6 C7 . 1.512(3) ?
    C5 C4 . 1.385(3) ?
    C5 H5 . 0.9300 ?
    O4 C8 . 1.240(3) ?
    O7 H71 . 0.79(4) ?
    O7 H72 . 0.80(6) ?
    O6 H62 . 0.77(4) ?
    O6 H61 . 0.85(5) ?
    N3 C2 . 1.330(3) ?
    N3 C4 . 1.336(3) ?
    N3 Ca1 2_556 2.6133(19) ?
    O5 H51 . 0.78(4) ?
    O5 H52 . 0.87(4) ?
    C2 H2 . 0.9300 ?
    C4 C8 . 1.523(3) ?
    C8 O3 . 1.253(3) ?
    O8 H82 . 0.77(5) ?
    O8 H81 . 0.76(4) ?
    O3 Ca1 2_556 2.4361(17) ?
loop_
    _geom_angle_atom_site_label_1
    _geom_angle_atom_site_label_2
    _geom_angle_atom_site_label_3
    _geom_angle_site_symmetry_1
    _geom_angle_site_symmetry_3
    _geom_angle
    _geom_angle_publ_flag
    O5 Ca1 O7 . . 148.95(7) ?
    O5 Ca1 O3 . 2_546 105.11(8) ?
    O7 Ca1 O3 . 2_546 86.21(7) ?
    O5 Ca1 O1 . 3_556 82.45(7) ?
    O7 Ca1 O1 . 3_556 103.09(7) ?
    O3 Ca1 O1 2_546 3_556 148.46(6) ?
    O5 Ca1 O6 . . 135.80(7) ?
    O7 Ca1 O6 . . 74.03(7) ?
    O3 Ca1 O6 2_546 . 79.90(6) ?
    O1 Ca1 O6 3_556 . 74.06(6) ?
    O5 Ca1 O1 . . 76.37(7) ?
    O7 Ca1 O1 . . 75.95(7) ?
    O3 Ca1 O1 2_546 . 137.32(5) ?
    O1 Ca1 O1 3_556 . 74.09(6) ?
    O6 Ca1 O1 . . 129.21(6) ?
    O5 Ca1 N1 . . 73.37(7) ?
    O7 Ca1 N1 . . 82.17(7) ?
    O3 Ca1 N1 2_546 . 75.03(6) ?
    O1 Ca1 N1 3_556 . 135.61(6) ?
    O6 Ca1 N1 . . 146.35(7) ?
    O1 Ca1 N1 . . 64.43(5) ?
    O5 Ca1 N3 . 2_546 71.93(7) ?
    O7 Ca1 N3 . 2_546 137.41(7) ?
    O3 Ca1 N3 2_546 2_546 63.72(6) ?
    O1 Ca1 N3 3_556 2_546 90.98(6) ?
    O6 Ca1 N3 . 2_546 71.62(7) ?
    O1 Ca1 N3 . 2_546 146.45(6) ?
    N1 Ca1 N3 . 2_546 114.97(6) ?
    O5 Ca1 Ca1 . 3_556 76.69(6) ?
    O7 Ca1 Ca1 . 3_556 89.33(6) ?
    O3 Ca1 Ca1 2_546 3_556 173.73(4) ?
    O1 Ca1 Ca1 3_556 3_556 37.25(4) ?
    O6 Ca1 Ca1 . 3_556 103.10(5) ?
    O1 Ca1 Ca1 . 3_556 36.84(4) ?
    N1 Ca1 Ca1 . 3_556 100.01(4) ?
    N3 Ca1 Ca1 2_546 3_556 122.36(5) ?
    O5 Ca1 H61 . . 119.2(10) ?
    O7 Ca1 H61 . . 88.9(10) ?
    O3 Ca1 H61 2_546 . 90.5(11) ?
    O1 Ca1 H61 3_556 . 60.1(11) ?
    O6 Ca1 H61 . . 17.9(10) ?
    O1 Ca1 H61 . . 126.9(11) ?
    N1 Ca1 H61 . . 163.4(11) ?
    N3 Ca1 H61 2_546 . 63.5(11) ?
    Ca1 Ca1 H61 3_556 . 93.9(11) ?
    C7 O1 Ca1 . 3_556 129.56(14) ?
    C7 O1 Ca1 . . 122.89(13) ?
    Ca1 O1 Ca1 3_556 . 105.91(6) ?
    C2 N1 C6 . . 116.67(19) ?
    C2 N1 Ca1 . . 124.75(14) ?
    C6 N1 Ca1 . . 118.15(14) ?
    N1 C6 C5 . . 121.77(19) ?
    N1 C6 C7 . . 117.37(19) ?
    C5 C6 C7 . . 120.70(19) ?
    C4 C5 C6 . . 116.97(19) ?
    C4 C5 H5 . . 121.5 ?
    C6 C5 H5 . . 121.5 ?
    O2 C7 O1 . . 126.4(2) ?
    O2 C7 C6 . . 116.52(19) ?
    O1 C7 C6 . . 117.02(19) ?
    Ca1 O7 H71 . . 126(2) ?
    Ca1 O7 H72 . . 125(4) ?
    H71 O7 H72 . . 109(5) ?
    Ca1 O6 H62 . . 127(3) ?
    Ca1 O6 H61 . . 97(3) ?
    H62 O6 H61 . . 101(4) ?
    C2 N3 C4 . . 116.97(18) ?
    C2 N3 Ca1 . 2_556 125.87(14) ?
    C4 N3 Ca1 . 2_556 117.02(14) ?
    Ca1 O5 H51 . . 131(3) ?
    Ca1 O5 H52 . . 122(3) ?
    H51 O5 H52 . . 103(4) ?
    N3 C2 N1 . . 126.0(2) ?
    N3 C2 H2 . . 117.0 ?
    N1 C2 H2 . . 117.0 ?
    N3 C4 C5 . . 121.6(2) ?
    N3 C4 C8 . . 116.09(18) ?
    C5 C4 C8 . . 122.31(18) ?
    O4 C8 O3 . . 126.6(2) ?
    O4 C8 C4 . . 117.21(19) ?
    O3 C8 C4 . . 116.20(18) ?
    H82 O8 H81 . . 112(4) ?
    C8 O3 Ca1 . 2_556 126.43(14) ?
loop_
    _geom_hbond_atom_site_label_D
    _geom_hbond_atom_site_label_H
    _geom_hbond_atom_site_label_A
    _geom_hbond_site_symmetry_A
    _geom_hbond_distance_DH
    _geom_hbond_distance_HA
    _geom_hbond_distance_DA
    _geom_hbond_angle_DHA
    O7 H72 O2 4_566 0.80(6) 2.34(6) 3.048(3) 149(6)
    O6 H61 O2 3_556 0.85(5) 1.88(5) 2.698(3) 163(5)
    O8 H81 O3 2_646 0.76(4) 2.04(4) 2.793(3) 170(4)
    O8 H82 O6 2_556 0.77(5) 2.09(5) 2.818(3) 157(5)
    O5 H52 O8 4_565 0.87(4) 1.94(4) 2.798(3) 169(4)
    O6 H62 O4 4_566 0.77(4) 1.96(4) 2.719(2) 167(4)
    O7 H71 O4 3_566 0.79(4) 2.16(4) 2.902(3) 158(3)
    O5 H51 O8 2_646 0.78(4) 2.04(4) 2.816(3) 176(4)
data_global
_journal_date_recd_electronic     2012-11-07
_journal_date_accepted     2012-11-08
_journal_name_full     'Acta Crystallographica, Section E'
_journal_year     2012
_journal_volume     68
_journal_issue     12
_journal_page_first     em1478
_journal_page_last     em1479
_journal_paper_category     QM
_journal_paper_doi     10.1107/S160053681204617X
_journal_coeditor_code     QM2088
_publ_contact_author_name     'Janusz Leciejewicz'
_publ_contact_author_address
;
Institute of Nuclear of Chemistry & Technology
ul. Dorodna 16
03--195 Warszawa
Poland
;
_publ_contact_author_email     'j.leciejewicz@ichtj.waw.pl'
_publ_contact_author_fax
;
48 22 811 1917
;
_publ_contact_author_phone
;
48 22 504 1121
;
_publ_section_title
;
Poly[[hexaaquabis(\m~3~-pyrimidine-4,6-dicarboxylato)dicalcium] dihydrate]
;
loop_
    _publ_author_name
    _publ_author_address
    'Wojciech Starosta'
;
Institute of Nuclear Chemistry and Technology
ul.Dorodna 16
03-195 Warszawa
Poland
;
    'Janusz Leciejewicz'
;
Institute of Nuclear Chemistry and Technology
ul.Dorodna 16
03-195 Warszawa
Poland
;
