# Supplementary material for: Poly[[hexa­aqua­bis­(μ3-pyrimidine-4,6-dicarboxyl­ato)dicalcium] dihydrate]
Source: Acta Crystallogr Sect E Struct Rep Online. 2012 Nov 14;68(Pt 12):m1478–9. doi: 10.1107/S160053681204617X (PMC3588738; doi:10.1107/S160053681204617X)
Supplement: Supplementary file 2 [file e-68-m1478-Isup2.hkl]

# 
# h,k,l, Fc-squared, Fo-squared, sigma(Fo-squared) and status flag 
# 
data_I
_shelx_title ' CaPMD21 in P2(1)/n' 
_shelx_refln_list_code          4 
_shelx_F_calc_maximum      120.96 
_exptl_crystal_F_000       576.00 
_reflns_d_resolution_high  0.7092 
 
loop_ 
 _symmetry_equiv_pos_as_xyz 
 'x, y, z' 
 '-x+1/2, y+1/2, -z+1/2' 
 '-x, -y, -z' 
 'x-1/2, -y-1/2, z-1/2' 
 
_cell_length_a     7.7053 
_cell_length_b    11.4319 
_cell_length_c    11.9157 
_cell_angle_alpha  90.000 
_cell_angle_beta   92.163 
_cell_angle_gamma  90.000 
 
_shelx_F_squared_multiplier     1.000 
 
loop_ 
 _refln_index_h 
 _refln_index_k 
 _refln_index_l 
 _refln_F_squared_calc 
 _refln_F_squared_meas 
 _refln_F_squared_sigma 
 _refln_observed_status 
   2   0   0      162.29      196.35      7.68 o 
   4   0   0     2850.45     2893.56     64.80 o 
   6   0   0      708.50      666.63     26.71 o 
   8   0   0       11.52      -10.57     43.35 o 
  10   0   0      153.65      130.61     17.02 o 
   1   1   0     8137.34     7109.79     52.16 o 
   2   1   0    11398.53    10457.92     81.34 o 
   3   1   0     2548.00     2550.35     53.47 o 
   4   1   0        2.71       44.06     26.82 o 
   5   1   0     1250.13     1319.03     51.53 o 
   6   1   0      240.44      229.97     10.88 o 
   7   1   0       83.62       59.33     37.61 o 
   8   1   0      369.02      346.83     16.19 o 
   9   1   0        1.60       40.88     46.22 o 
  10   1   0      171.65      165.23     17.47 o 
   0   2   0      784.59     1000.76     28.01 o 
   1   2   0       79.05       86.50      6.68 o 
   2   2   0      912.87      982.81     35.23 o 
   3   2   0     8912.11     8115.45     90.70 o 
   4   2   0      695.44      706.08     32.29 o 
   5   2   0       23.18       15.30     30.40 o 
   6   2   0      387.01      357.05     18.19 o 
   7   2   0     1580.55     1596.84     65.90 o 
   8   2   0       45.18       31.01     12.72 o 
   9   2   0       93.23       72.71     14.96 o 
   1   3   0      541.67      541.42     23.33 o 
   2   3   0      130.92      121.38      7.50 o 
   3   3   0      372.70      330.99     13.38 o 
   4   3   0        4.45       18.14     25.66 o 
   5   3   0        1.52      -17.65     29.53 o 
   6   3   0      263.97      244.22     11.68 o 
   7   3   0       87.39       81.91     11.55 o 
   8   3   0      593.09      595.29     24.41 o 
   9   3   0      113.04      104.63     15.12 o 
  10   3   0        0.87       56.54     53.84 o 
   0   4   0     3010.64     3049.79     53.86 o 
   1   4   0     1525.36     1494.47     41.77 o 
   2   4   0      381.07      374.23     16.11 o 
   3   4   0      872.83     1017.24     42.44 o 
   4   4   0        3.88       25.35     25.70 o 
   5   4   0       15.35       17.06     29.40 o 
   6   4   0        0.09        5.84     31.50 o 
   7   4   0      434.53      465.34     15.31 o 
   8   4   0       38.85       22.80     45.94 o 
   9   4   0      557.59      509.61     23.40 o 
  10   4   0        5.24      -31.43     51.83 o 
   1   5   0     3202.83     3456.58     64.58 o 
   2   5   0      295.43      296.59     13.42 o 
   3   5   0      207.96      225.44      9.19 o 
   4   5   0     3490.44     3473.77     79.85 o 
   5   5   0       78.02       78.96      9.46 o 
   6   5   0      176.13      159.33     11.37 o 
   7   5   0      178.37      180.49     13.61 o 
   8   5   0      972.17      991.95     45.43 o 
   9   5   0       18.03      -15.64     15.64 o 
  10   5   0      130.31      121.73     18.71 o 
   0   6   0     1221.27     1292.01     47.52 o 
   1   6   0      474.78      605.45     22.63 o 
   2   6   0      510.50      509.25     21.79 o 
   3   6   0       65.86       64.04      8.67 o 
   4   6   0       54.71       42.70     30.85 o 
   5   6   0      242.10      251.20     11.49 o 
   6   6   0      799.17      699.98     28.26 o 
   7   6   0      467.79      498.77     21.69 o 
   8   6   0        3.10       12.46     44.83 o 
   9   6   0      124.50       47.99     17.61 o 
  10   6   0       25.49       50.12     60.22 o 
   1   7   0       12.08        4.21     28.10 o 
   2   7   0      389.83      435.48     20.10 o 
   3   7   0      169.10      177.67     10.21 o 
   4   7   0      534.29      489.12     19.59 o 
   5   7   0       29.64       -2.06     36.13 o 
   6   7   0       95.07       42.22     45.26 o 
   7   7   0       64.30       39.93     44.00 o 
   8   7   0        5.93      -42.63     45.20 o 
   9   7   0       16.84       11.25     52.90 o 
   0   8   0       42.09      -19.07     31.27 o 
   1   8   0       32.26       52.12     30.34 o 
   2   8   0       85.12       98.93      9.88 o 
   3   8   0      896.59      902.11     32.27 o 
   4   8   0       26.27       18.01     34.84 o 
   5   8   0       58.28       54.06     37.43 o 
   6   8   0      121.58      120.13     13.14 o 
   7   8   0      375.21      433.30     17.28 o 
   8   8   0        5.79      -48.66     51.20 o 
   9   8   0        2.97       24.05     59.86 o 
   1   9   0      574.89      537.76     22.40 o 
   2   9   0       54.68       49.60      9.66 o 
   3   9   0      496.46      475.81     18.94 o 
   4   9   0      384.87      345.72     13.33 o 
   5   9   0      106.06       31.03     47.26 o 
   6   9   0       81.05      -66.75     66.75 o 
   7   9   0        4.27       65.37     47.25 o 
   8   9   0       44.02       33.19     57.96 o 
   9   9   0        4.98      -50.62     60.39 o 
   0  10   0     3056.88     2731.52     83.24 o 
   1  10   0       48.12       46.40     10.64 o 
   2  10   0      712.20      659.65     26.40 o 
   3  10   0       16.78       31.71     35.95 o 
   4  10   0      776.04      780.16     32.64 o 
   5  10   0       45.94       51.26     13.27 o 
   6  10   0        1.38      -40.92     49.38 o 
   7  10   0      100.20      -17.58     59.77 o 
   8  10   0       33.36       52.05     17.43 o 
   1  11   0      795.55      740.59     32.47 o 
   2  11   0       63.12       83.32     11.78 o 
   3  11   0      817.51      831.34     31.88 o 
   4  11   0       22.35        8.53     44.15 o 
   5  11   0      289.35      381.71     17.90 o 
   6  11   0       90.90       80.84     15.37 o 
   7  11   0       12.39       34.00     51.25 o 
   0  12   0      379.26      396.71     15.98 o 
   1  12   0       45.40       21.65     43.04 o 
   2  12   0     1385.11     1194.36     47.04 o 
   3  12   0      283.34      272.06     15.72 o 
   4  12   0      449.34      443.48     18.25 o 
   5  12   0      319.88      320.91     18.07 o 
   6  12   0        4.93       22.28     52.78 o 
   7  12   0      142.75      145.13     18.81 o 
   1  13   0      218.31      212.42     15.67 o 
   2  13   0        0.10      -24.96     45.85 o 
   3  13   0      475.59      430.56     18.51 o 
   4  13   0      441.80      436.91     19.10 o 
   5  13   0       21.19       63.32     49.69 o 
   6  13   0      298.29      359.94     21.38 o 
   0  14   0       74.11       58.32     14.68 o 
   1  14   0       48.94        3.37     54.32 o 
   2  14   0        0.88       59.16     51.62 o 
   3  14   0       69.76       68.80     49.52 o 
   4  14   0        6.40       93.03     52.72 o 
   5  14   0      405.23      425.80     22.11 o 
   1  15   0       71.01       75.09     56.07 o 
   2  15   0       11.21       39.29     16.27 o 
   3  15   0        7.23      -36.38     61.17 o 
   0  16   0       36.16       -8.31     60.92 o 
   1  16   0        9.33      -20.97     62.08 o 
  -9   0   1      377.49      379.98     18.01 o 
  -7   0   1     1309.25     1209.83     47.12 o 
  -5   0   1      766.01      672.57     28.03 o 
  -3   0   1     7371.44     7249.43     82.65 o 
  -1   0   1     8275.59     7382.76     52.22 o 
   1   0   1      189.42      201.22      7.29 o 
   3   0   1     4568.19     4524.87     67.80 o 
   5   0   1       50.46       20.84     29.21 o 
   7   0   1       29.09       10.80     10.72 o 
   9   0   1       20.80       25.10     48.51 o 
 -10   1   1      218.31      219.13     18.38 o 
  -9   1   1       25.52       40.89     47.69 o 
  -8   1   1      127.15      125.45     13.10 o 
  -7   1   1      118.46      120.28     11.37 o 
  -6   1   1     1517.11     1505.84     58.65 o 
  -5   1   1      634.43      647.66     23.28 o 
  -4   1   1     6552.70     6202.08     90.01 o 
  -3   1   1     2089.26     2266.59     50.03 o 
  -2   1   1     7238.53     7007.02     69.42 o 
  -1   1   1        3.83       27.50     20.13 o 
   0   1   1      103.81       95.38      7.40 o 
   1   1   1     1623.55     1499.28     31.10 o 
   2   1   1     3528.71     3341.73     51.61 o 
   3   1   1     2415.51     2329.27     52.01 o 
   4   1   1      449.42      438.34     21.81 o 
   5   1   1        3.19       16.54     25.34 o 
   6   1   1      679.78      662.57     30.54 o 
   7   1   1       17.95      -21.39     36.93 o 
   8   1   1       93.75       61.57     46.05 o 
   9   1   1       40.68      -18.91     50.11 o 
  10   1   1      265.88      261.22     19.20 o 
 -10   2   1      378.73      387.48     20.54 o 
  -9   2   1       56.56       92.69     14.76 o 
  -8   2   1        5.06      -45.20     45.20 o 
  -7   2   1      456.88      428.28     15.91 o 
  -6   2   1       80.76       80.04      9.82 o 
  -5   2   1     2373.93     2130.39     67.90 o 
  -4   2   1        6.29       24.40     26.98 o 
  -3   2   1     2316.09     2297.48     52.35 o 
  -2   2   1    14632.42    13481.06     98.91 o 
  -1   2   1       10.62       30.64     22.06 o 
   0   2   1        6.02       20.48     14.90 o 
   1   2   1     2279.82     2161.34     40.19 o 
   2   2   1      971.83      983.07     35.64 o 
   3   2   1      405.73      507.02     17.51 o 
   4   2   1     1794.26     1676.34     54.52 o 
   5   2   1     1357.90     1266.92     53.31 o 
   6   2   1       55.04       41.57     34.58 o 
   7   2   1      550.11      551.93     22.25 o 
   8   2   1       20.61       35.31     41.81 o 
   9   2   1      343.14      354.38     17.31 o 
  10   2   1        3.20       26.10     48.32 o 
 -10   3   1      213.99      197.19     19.78 o 
  -9   3   1       23.98        6.49     51.05 o 
  -8   3   1        6.62      -47.74     47.74 o 
  -7   3   1      174.56      181.91     12.14 o 
  -6   3   1      799.01      844.41     38.87 o 
  -5   3   1      175.13      160.82      9.98 o 
  -4   3   1     1314.09     1409.36     50.50 o 
  -3   3   1    11113.48    10931.79    110.69 o 
  -2   3   1        3.71       38.67     23.14 o 
  -1   3   1     2280.65     2423.39     45.38 o 
   0   3   1      673.30      749.69     37.72 o 
   1   3   1     2249.32     2189.43     45.22 o 
   2   3   1       14.34      -19.61     24.22 o 
   3   3   1     4755.90     4396.91     73.19 o 
   4   3   1      289.54      317.78     12.61 o 
   5   3   1      168.23      183.88      9.91 o 
   6   3   1       47.30       20.59     33.79 o 
   7   3   1      231.37      215.42     12.51 o 
   8   3   1       59.81       41.70     45.43 o 
   9   3   1      163.48      156.36     15.46 o 
  10   3   1      168.08      183.46     18.04 o 
 -10   4   1      332.12      335.93     20.22 o 
  -9   4   1       25.46       46.72     44.15 o 
  -8   4   1        1.75      -43.14     43.14 o 
  -7   4   1       57.03       34.85     39.92 o 
  -6   4   1        3.51       21.58     31.38 o 
  -5   4   1      395.46      460.28     19.36 o 
  -4   4   1      456.75      463.39     22.31 o 
  -3   4   1      365.64      430.73     15.22 o 
  -2   4   1     1301.38     1179.55     41.48 o 
  -1   4   1     7888.95     7981.11     84.43 o 
   0   4   1      933.47     1087.86    221.72 o 
   1   4   1      120.92      145.54      7.73 o 
   2   4   1     4091.46     3981.09     67.95 o 
   3   4   1       36.90       79.82      8.24 o 
   4   4   1     1551.53     1470.46     54.53 o 
   5   4   1       98.04       91.44      9.80 o 
   6   4   1      553.53      553.04     21.30 o 
   7   4   1        9.01      -44.35     44.35 o 
   8   4   1        0.16      -25.83     46.63 o 
   9   4   1      278.03      281.34     16.96 o 
  10   4   1      134.61      151.74     17.92 o 
 -10   5   1       48.20       -4.78     18.06 o 
  -9   5   1      130.01      134.92     16.85 o 
  -8   5   1      104.66      111.02     13.70 o 
  -7   5   1        0.09       22.90     41.11 o 
  -6   5   1       10.73        6.23     34.94 o 
  -5   5   1      214.17      225.93     10.81 o 
  -4   5   1      167.86      161.51      9.76 o 
  -3   5   1     1215.23     1161.05     47.55 o 
  -2   5   1      657.77      749.71     32.13 o 
  -1   5   1     3957.23     4127.13     70.34 o 
   0   5   1       27.42       38.92     17.78 o 
   1   5   1     4783.67     4418.56     72.04 o 
   2   5   1       60.41       69.78      8.28 o 
   3   5   1      992.21     1054.77     43.18 o 
   4   5   1       88.61       93.86      9.01 o 
   5   5   1      216.72      217.98     10.60 o 
   6   5   1      140.71      134.07     11.17 o 
   7   5   1     1798.10     1801.19     71.40 o 
   8   5   1      367.90      366.82     16.47 o 
   9   5   1      206.83      214.01     17.11 o 
  10   5   1        0.09        4.06     58.14 o 
 -10   6   1       16.15       41.72     59.88 o 
  -9   6   1        1.40        0.00     54.36 o 
  -8   6   1      163.18      183.92     14.91 o 
  -7   6   1       91.28       -2.69     46.55 o 
  -6   6   1        8.13       39.89     33.97 o 
  -5   6   1      218.02      201.52     11.40 o 
  -4   6   1       70.13       75.65      9.69 o 
  -3   6   1       99.41      100.43      8.90 o 
  -2   6   1     1584.81     1641.20     52.86 o 
  -1   6   1     1253.91     1267.82     47.63 o 
   0   6   1      507.43      531.62     14.96 o 
   1   6   1     1133.83     1188.71     47.21 o 
   2   6   1     4386.28     4246.43     81.01 o 
   3   6   1       17.32      -11.99     29.64 o 
   4   6   1     1197.80     1318.64     51.21 o 
   5   6   1       44.61       36.77      9.95 o 
   6   6   1     1957.19     1963.91     75.64 o 
   7   6   1       11.04        2.70     38.63 o 
   8   6   1       30.33       37.51     42.74 o 
   9   6   1      160.33      164.72     16.82 o 
  10   6   1       11.07      -64.18     64.18 o 
  -9   7   1       40.80       39.22     57.22 o 
  -8   7   1        3.27       -3.07     14.20 o 
  -7   7   1       16.10       39.96     41.37 o 
  -6   7   1      263.97      266.75     14.07 o 
  -5   7   1      167.96      172.04     11.20 o 
  -4   7   1       88.61       52.68     36.02 o 
  -3   7   1      719.09      779.65     32.38 o 
  -2   7   1        8.54       39.44     27.72 o 
  -1   7   1      102.07       53.68     31.58 o 
   0   7   1      110.73      144.97      6.47 o 
   1   7   1     2457.38     2601.82     69.12 o 
   2   7   1      287.26      309.85     11.07 o 
   3   7   1      875.34      829.55     35.54 o 
   4   7   1        3.36      -18.16     31.35 o 
   5   7   1      403.10      555.87     16.91 o 
   6   7   1      154.03      164.37     12.98 o 
   7   7   1        5.82       77.53     46.13 o 
   8   7   1      162.64      172.60     15.52 o 
   9   7   1       38.97       -7.53     56.96 o 
  -9   8   1       37.10      -32.05     59.84 o 
  -8   8   1       40.86       14.54     58.95 o 
  -7   8   1       44.50       24.51     48.05 o 
  -6   8   1      132.33       37.55     48.13 o 
  -5   8   1      566.16      515.12     21.24 o 
  -4   8   1       15.48        6.04     33.86 o 
  -3   8   1        5.81       23.56     28.30 o 
  -2   8   1        5.74       52.10     28.06 o 
  -1   8   1     1018.40      997.35     42.19 o 
   0   8   1      692.61      688.63     27.59 o 
   1   8   1        1.16       31.32     29.17 o 
   2   8   1       29.36       34.94     30.95 o 
   3   8   1        7.63       21.72     31.67 o 
   4   8   1        5.19       23.82      9.69 o 
   5   8   1      733.97      697.37     29.40 o 
   6   8   1        4.32       51.25     42.65 o 
   7   8   1      363.28      369.37     17.31 o 
   8   8   1       16.04      -60.18     60.18 o 
   9   8   1      156.10      171.10     18.24 o 
  -9   9   1      115.86      107.36     19.70 o 
  -8   9   1      182.98       25.97     72.13 o 
  -7   9   1       25.15       29.53     51.55 o 
  -6   9   1      233.27      218.22     15.37 o 
  -5   9   1       73.13       82.42     12.53 o 
  -4   9   1      319.21      358.32     15.64 o 
  -3   9   1       39.72       41.64     10.11 o 
  -2   9   1      308.38      330.67     12.77 o 
  -1   9   1      515.90      475.50     22.02 o 
   0   9   1      353.49      340.98      9.90 o 
   1   9   1      150.03      129.67     10.35 o 
   2   9   1       16.82       26.40     31.56 o 
   3   9   1       71.66       59.41     10.66 o 
   4   9   1      357.70      410.97     14.03 o 
   5   9   1       22.71       18.23     42.48 o 
   6   9   1       36.85       55.40     49.22 o 
   7   9   1        1.65      -44.97     44.97 o 
   8   9   1      106.62       92.40     56.67 o 
  -8  10   1       20.55      -31.94     62.37 o 
  -7  10   1      698.48      760.34     33.40 o 
  -6  10   1        1.16      -52.90     52.90 o 
  -5  10   1      255.61      208.72     15.02 o 
  -4  10   1      138.60       90.29     49.22 o 
  -3  10   1     1091.11     1060.27     43.27 o 
  -2  10   1       80.89       67.49     10.81 o 
  -1  10   1      202.76      202.08     11.94 o 
   0  10   1      345.08      312.26      8.93 o 
   1  10   1        0.32      -49.87     49.87 o 
   2  10   1      115.79      137.16     11.06 o 
   3  10   1       23.86      -38.26     38.26 o 
   4  10   1        1.23      -31.12     43.55 o 
   5  10   1       24.34       38.09     13.06 o 
   6  10   1        8.57      -12.64     50.45 o 
   7  10   1       90.79       95.12     55.80 o 
   8  10   1       74.84       48.23     58.94 o 
  -7  11   1       36.63       45.58     59.21 o 
  -6  11   1      960.36      963.03     47.01 o 
  -5  11   1        4.39        6.25     43.14 o 
  -4  11   1      915.02      850.33     33.81 o 
  -3  11   1        0.61      -46.74     46.74 o 
  -2  11   1      664.94      660.03     27.30 o 
  -1  11   1      131.85       95.78     11.78 o 
   0  11   1     1094.05     1099.13     26.39 o 
   1  11   1       51.86       64.49     36.57 o 
   2  11   1        4.81       30.21     36.31 o 
   3  11   1      289.29      296.01     16.69 o 
   4  11   1       75.09       42.95     47.40 o 
   5  11   1        7.72        6.24     48.32 o 
   6  11   1      290.56      310.94     17.71 o 
   7  11   1       74.51       69.76     17.39 o 
  -7  12   1      471.37      535.03     26.54 o 
  -6  12   1        1.21      -14.91     54.41 o 
  -5  12   1      160.37      147.56     16.27 o 
  -4  12   1      145.12      182.43     15.50 o 
  -3  12   1      948.36      946.50     43.38 o 
  -2  12   1      216.56      195.37     14.65 o 
  -1  12   1      173.06      217.56     14.03 o 
   0  12   1      244.32      226.98     10.32 o 
   1  12   1       85.39       97.26     13.10 o 
   2  12   1      200.90      200.94     14.42 o 
   3  12   1       28.47       14.81     43.42 o 
   4  12   1      439.41      464.10     17.88 o 
   5  12   1       45.54       95.55     52.64 o 
   6  12   1        3.65       25.99     51.02 o 
   7  12   1       39.94       20.78     65.71 o 
  -6  13   1      261.04      249.81     20.06 o 
  -5  13   1        2.24       52.32     59.32 o 
  -4  13   1       79.05       87.19     54.26 o 
  -3  13   1       56.38       -3.28     52.73 o 
  -2  13   1       39.43       40.82     51.79 o 
  -1  13   1      537.02      523.03     18.72 o 
   0  13   1      227.99      221.56     11.00 o 
   1  13   1      167.78      155.43     15.06 o 
   2  13   1       18.52       -3.14     49.68 o 
   3  13   1     1066.63      996.41     49.27 o 
   4  13   1        8.47      -27.80     52.68 o 
   5  13   1       31.51      -52.10     58.25 o 
   6  13   1      102.28      106.93     60.30 o 
  -5  14   1        2.17        4.13     64.65 o 
  -4  14   1       87.88       50.37     57.85 o 
  -3  14   1        3.68       -7.25     52.34 o 
  -2  14   1       25.67       55.83     49.10 o 
  -1  14   1      245.18      245.25     17.08 o 
   0  14   1      632.64      625.92     15.97 o 
   1  14   1        4.54      -44.03     53.12 o 
   2  14   1      324.60      295.65     17.95 o 
   3  14   1        1.73      -58.03     58.03 o 
   4  14   1       61.53       64.99     17.51 o 
   5  14   1       13.28        8.30     64.24 o 
  -3  15   1        3.14       60.61     61.54 o 
  -2  15   1       50.40      -54.61     64.45 o 
  -1  15   1      225.03      246.90     18.09 o 
   0  15   1       17.37       25.98     38.15 o 
   1  15   1      494.40      472.88     20.41 o 
   2  15   1       41.33       58.83     66.56 o 
   3  15   1      286.67      280.97     20.05 o 
  -1  16   1      191.74      212.14     20.58 o 
   0  16   1      229.64      218.04     14.14 o 
   1  16   1       24.19       67.46     65.33 o 
 -10   0   2      216.85      222.41     18.66 o 
  -8   0   2      216.25      209.91     13.81 o 
  -6   0   2      107.01      116.09      9.53 o 
  -4   0   2       13.51       11.93     28.64 o 
  -2   0   2      179.68      171.30      7.50 o 
   0   0   2      321.21      346.79     10.79 o 
   2   0   2       16.49        8.90      6.92 o 
   4   0   2     2889.66     2653.14     65.05 o 
   6   0   2       79.52       92.15      9.60 o 
   8   0   2       65.98        0.00     46.48 o 
  10   0   2       74.02       11.08     58.99 o 
 -10   1   2        2.44      -58.01     58.01 o 
  -9   1   2      261.02      282.96     16.13 o 
  -8   1   2      186.45      181.21     14.00 o 
  -7   1   2     1307.90     1209.88     49.75 o 
  -6   1   2      155.42      137.33     10.14 o 
  -5   1   2      212.50      206.05      9.79 o 
  -4   1   2       48.59      -10.89     29.27 o 
  -3   1   2     1966.02     1933.92     50.14 o 
  -2   1   2     9645.19     9535.10     83.29 o 
  -1   1   2     4808.15     4313.93     50.54 o 
   0   1   2       12.44        1.57     15.08 o 
   1   1   2        0.70       -1.47     21.55 o 
   2   1   2     5687.61     5059.13     63.73 o 
   3   1   2      130.17      134.82      7.90 o 
   4   1   2      290.59      310.93     11.11 o 
   5   1   2        4.14      -29.88     29.88 o 
   6   1   2       50.69       38.87      9.53 o 
   7   1   2      731.94      618.29     27.49 o 
   8   1   2      179.68      157.19     14.20 o 
   9   1   2       10.73       -9.59     45.99 o 
  10   1   2        8.69       40.77     51.50 o 
 -10   2   2       83.79       77.76     58.06 o 
  -9   2   2        4.92      -49.40     49.40 o 
  -8   2   2      464.75      495.20     21.24 o 
  -7   2   2        0.35      -39.04     39.04 o 
  -6   2   2      664.25      664.25     27.48 o 
  -5   2   2        2.81       28.97      8.58 o 
  -4   2   2     3275.32     3376.41     71.79 o 
  -3   2   2     2539.36     2478.75     56.78 o 
  -2   2   2     2790.19     2769.24     50.38 o 
  -1   2   2       41.58       36.02      6.96 o 
   0   2   2      459.72      477.91     14.68 o 
   1   2   2     1152.28     1143.97     34.59 o 
   2   2   2        7.83        5.37     22.26 o 
   3   2   2        2.27      -10.08     26.07 o 
   4   2   2     3239.52     3048.98     69.95 o 
   5   2   2      115.72       59.11     34.42 o 
   6   2   2     1007.71      928.12     40.23 o 
   7   2   2      110.53      111.03     11.40 o 
   8   2   2      573.96      536.05     23.69 o 
   9   2   2       10.24       35.58     43.26 o 
  10   2   2       21.87       31.81     37.72 o 
 -10   3   2        0.24      -11.56     53.54 o 
  -9   3   2       74.73       85.43     48.96 o 
  -8   3   2       17.66       47.38     46.30 o 
  -7   3   2      195.55      187.56     12.10 o 
  -6   3   2      144.22      125.04     10.76 o 
  -5   3   2       35.25       52.61     30.00 o 
  -4   3   2     5516.45     5628.12     92.12 o 
  -3   3   2     1376.89     1482.99     47.96 o 
  -2   3   2      455.25      389.28     17.61 o 
  -1   3   2      543.80      513.70     20.65 o 
   0   3   2     3968.60     3983.28     39.64 o 
   1   3   2     7620.82     6396.04     72.75 o 
   2   3   2        2.46       33.49     24.05 o 
   3   3   2     1284.41     1289.33     47.38 o 
   4   3   2     1007.45     1032.34     43.44 o 
   5   3   2     3612.60     3455.69     85.21 o 
   6   3   2       22.38       -7.63     31.66 o 
   7   3   2      328.38      303.44     14.65 o 
   8   3   2      207.45      202.09     14.84 o 
   9   3   2       47.97       36.26     49.78 o 
  10   3   2       45.20       64.34     16.64 o 
 -10   4   2        3.53       11.82     58.45 o 
  -9   4   2       80.00       23.62     51.28 o 
  -8   4   2       39.41       69.04     45.31 o 
  -7   4   2      358.76      358.40     14.49 o 
  -6   4   2      762.23      756.52     27.83 o 
  -5   4   2      925.65      958.22     40.13 o 
  -4   4   2        2.98       13.07     28.82 o 
  -3   4   2      773.16      759.79     32.73 o 
  -2   4   2      675.33      668.58     30.64 o 
  -1   4   2     4863.43     4953.90     70.19 o 
   0   4   2      441.78      543.09     24.60 o 
   1   4   2       90.18       75.99      7.47 o 
   2   4   2      645.32      679.92     26.16 o 
   3   4   2      934.32      985.14     39.74 o 
   4   4   2      162.58      181.87      9.52 o 
   5   4   2        9.55        3.00      9.16 o 
   6   4   2       11.86       15.96     33.44 o 
   7   4   2      604.99      624.52     30.13 o 
   8   4   2      131.29      124.59     14.49 o 
   9   4   2        4.88      -37.16     53.95 o 
  10   4   2       54.20      -24.03     61.93 o 
 -10   5   2        0.02        0.00     58.73 o 
  -9   5   2       42.35       21.75     56.62 o 
  -8   5   2       75.43      -64.02     64.02 o 
  -7   5   2       36.67       54.03     40.26 o 
  -6   5   2      187.57      175.11     11.83 o 
  -5   5   2      338.23      349.48     13.81 o 
  -4   5   2       39.77       -4.76     29.29 o 
  -3   5   2       42.11       60.39      8.22 o 
  -2   5   2     4011.11     3803.48     73.95 o 
  -1   5   2       49.33       -8.40     27.90 o 
   0   5   2     7085.01     7156.76     81.36 o 
   1   5   2        1.16       27.67     24.00 o 
   2   5   2     1153.14     1123.16     45.21 o 
   3   5   2      401.71      413.49     18.16 o 
   4   5   2       75.02       78.87      8.89 o 
   5   5   2      115.19      116.78     10.16 o 
   6   5   2       70.05       29.52     36.15 o 
   7   5   2      419.35      403.90     15.67 o 
   8   5   2      340.13      352.95     17.00 o 
   9   5   2       16.13       -3.24     14.75 o 
  10   5   2       68.81       45.29     58.23 o 
 -10   6   2       15.39       25.12     64.46 o 
  -9   6   2      127.62       45.21     60.39 o 
  -8   6   2        2.20       69.47     44.32 o 
  -7   6   2       24.38       76.01     43.68 o 
  -6   6   2       39.03       27.00     36.56 o 
  -5   6   2      582.45      570.99     25.08 o 
  -4   6   2       16.75       -8.74     33.75 o 
  -3   6   2     3436.29     3366.17     78.51 o 
  -2   6   2       21.42       31.10     28.69 o 
  -1   6   2     3473.25     3342.64     70.87 o 
   0   6   2      575.52      569.34     22.48 o 
   1   6   2     1087.54     1139.55     45.07 o 
   2   6   2        6.10       10.96     28.12 o 
   3   6   2     1665.67     1672.33     57.30 o 
   4   6   2        4.24       28.35     29.01 o 
   5   6   2      633.00      517.08     23.71 o 
   6   6   2        0.12       24.71     35.95 o 
   7   6   2        1.53       41.24     42.49 o 
   8   6   2       37.46       66.47     48.83 o 
   9   6   2       32.55       32.64     52.80 o 
  -9   7   2       17.94       39.35     53.51 o 
  -8   7   2        7.66       -9.97     46.17 o 
  -7   7   2       81.16       89.32     48.47 o 
  -6   7   2      686.57      662.28     31.16 o 
  -5   7   2      155.48      157.27     11.15 o 
  -4   7   2      984.81      928.91     37.01 o 
  -3   7   2     1618.28     1807.70     63.26 o 
  -2   7   2      997.14     1054.11     40.41 o 
  -1   7   2       17.51       34.83     28.59 o 
   0   7   2     4767.65     5468.26    806.95 o 
   1   7   2     1495.94     1577.78     55.27 o 
   2   7   2      402.49      415.94     14.34 o 
   3   7   2       42.90       48.58     30.79 o 
   4   7   2      970.67      876.02     35.85 o 
   5   7   2     3495.86     3232.30     92.60 o 
   6   7   2       48.11       -7.64     43.43 o 
   7   7   2      291.96      366.81     16.19 o 
   8   7   2       91.05       29.95     54.48 o 
   9   7   2      182.10      172.83     18.37 o 
  -9   8   2       95.09       76.61     18.07 o 
  -8   8   2      268.33      310.37     18.30 o 
  -7   8   2       18.54       27.88     42.81 o 
  -6   8   2      193.59      147.64     14.18 o 
  -5   8   2      208.41      199.79     12.46 o 
  -4   8   2       31.37      -36.15     36.15 o 
  -3   8   2      462.86      471.16     17.39 o 
  -2   8   2        1.65      -14.17     30.31 o 
  -1   8   2        1.77        8.37     26.48 o 
   0   8   2     1070.08     1106.08     51.39 o 
   1   8   2     1548.08     1629.46     62.45 o 
   2   8   2      155.09      153.85     10.52 o 
   3   8   2       44.67       16.61     32.48 o 
   4   8   2     2655.78     2459.93     81.66 o 
   5   8   2      347.08      325.39     13.82 o 
   6   8   2     1079.99     1216.33     41.67 o 
   7   8   2        8.24        3.10     46.51 o 
   8   8   2      235.93      236.47     17.43 o 
   9   8   2      109.00       93.93     65.08 o 
  -8   9   2       52.30       43.55     16.86 o 
  -7   9   2      216.73      225.13     17.19 o 
  -6   9   2       54.24       53.00     13.34 o 
  -5   9   2        0.18      -41.22     41.22 o 
  -4   9   2       59.99       77.52     11.46 o 
  -3   9   2       21.00       18.95     10.33 o 
  -2   9   2      281.22      266.93     11.96 o 
  -1   9   2      359.00      449.68     16.88 o 
   0   9   2       18.17       32.01     24.55 o 
   1   9   2     1550.99     1455.80     57.02 o 
   2   9   2     1085.60      906.16     44.20 o 
   3   9   2     1593.10     1437.60     62.33 o 
   4   9   2       20.85       60.99     33.21 o 
   5   9   2      341.62      310.35     15.15 o 
   6   9   2        7.91       -3.50     12.86 o 
   7   9   2      654.86      633.98     19.63 o 
   8   9   2      156.81       85.56     60.10 o 
  -8  10   2      109.49      108.30     63.55 o 
  -7  10   2      129.42      120.90     17.58 o 
  -6  10   2      148.81      199.94     16.01 o 
  -5  10   2       15.98       42.91     43.57 o 
  -4  10   2       96.39      100.39     13.51 o 
  -3  10   2      154.47      152.14     12.23 o 
  -2  10   2       12.21       -4.36     35.39 o 
  -1  10   2      211.08      243.47     12.27 o 
   0  10   2      291.14      275.91      9.46 o 
   1  10   2       16.29        2.82     10.86 o 
   2  10   2      602.03      539.23     29.09 o 
   3  10   2      119.73      111.80     12.05 o 
   4  10   2      498.28      587.90     20.95 o 
   5  10   2       87.37       54.91     45.70 o 
   6  10   2      115.15      119.94     15.01 o 
   7  10   2       73.73       24.84     56.33 o 
   8  10   2      412.81      438.74     20.97 o 
  -7  11   2      456.50      470.13     25.75 o 
  -6  11   2       23.54       64.69     46.17 o 
  -5  11   2        9.32       75.66     42.05 o 
  -4  11   2      218.43      267.72     15.40 o 
  -3  11   2       48.86       80.37     43.86 o 
  -2  11   2      137.69      136.28     12.92 o 
  -1  11   2       33.25       27.14     11.78 o 
   0  11   2      286.65      269.81     17.20 o 
   1  11   2        0.52      -12.35     41.48 o 
   2  11   2       12.18       10.23     40.95 o 
   3  11   2      210.30      220.60     13.85 o 
   4  11   2        9.44       14.52     45.92 o 
   5  11   2        0.94       25.21     43.42 o 
   6  11   2      160.77      152.60     17.15 o 
   7  11   2      180.33      186.28     18.85 o 
  -7  12   2       48.92       16.60     61.69 o 
  -6  12   2      101.20      108.94     61.76 o 
  -5  12   2      105.07        0.00     56.00 o 
  -4  12   2       87.72       60.65     53.22 o 
  -3  12   2      165.04       86.86     58.84 o 
  -2  12   2       30.03       33.97     39.42 o 
  -1  12   2       61.35       74.06     43.46 o 
   0  12   2       13.69      -16.73     31.83 o 
   1  12   2      795.10      773.87     29.71 o 
   2  12   2       65.01       48.53     46.83 o 
   3  12   2       61.68      -29.92     51.04 o 
   4  12   2      152.46      185.12     15.63 o 
   5  12   2      106.75      123.43     15.66 o 
   6  12   2       60.61       56.10     58.66 o 
   7  12   2       15.39        4.20     61.04 o 
  -6  13   2      136.49       61.61     71.39 o 
  -5  13   2      138.42      123.10     18.42 o 
  -4  13   2      309.65      323.99     18.89 o 
  -3  13   2        0.78        6.62     45.75 o 
  -2  13   2       72.89        3.16     54.45 o 
  -1  13   2       11.22      -49.32     53.31 o 
   0  13   2       60.34       50.28     34.38 o 
   1  13   2      257.01      252.53     15.80 o 
   2  13   2       33.93       66.45     48.09 o 
   3  13   2      161.69      153.26     15.82 o 
   4  13   2       21.92       10.52     52.01 o 
   5  13   2        2.20       56.26     47.74 o 
   6  13   2       48.71       21.46     18.44 o 
  -5  14   2      141.23      115.98     62.95 o 
  -4  14   2       17.56      -31.18     61.74 o 
  -3  14   2      435.42      455.98     21.41 o 
  -2  14   2        0.72       14.59     50.65 o 
  -1  14   2      292.57      310.80     18.40 o 
   0  14   2        0.63       17.62     35.05 o 
   1  14   2      188.67      226.62     16.04 o 
   2  14   2       11.02      -55.42     55.42 o 
   3  14   2       17.53      -32.88     59.35 o 
   4  14   2       30.25      -79.40     79.40 o 
   5  14   2       14.93       83.85     63.57 o 
  -3  15   2       10.89       81.29     55.73 o 
  -2  15   2      696.46      659.05     34.34 o 
  -1  15   2       39.83        0.00     62.62 o 
   0  15   2      480.38      437.19     26.42 o 
   1  15   2       65.69       19.42     57.85 o 
   2  15   2      316.06      300.13     19.78 o 
   3  15   2       20.02      -20.57     64.65 o 
   0  16   2       40.12       30.69     44.79 o 
  -9   0   3      101.38      117.88     14.77 o 
  -7   0   3      145.52      140.85     11.38 o 
  -5   0   3     3095.05     3085.22     77.90 o 
  -3   0   3      984.27      990.04     37.80 o 
  -1   0   3      208.91      197.36      8.15 o 
   1   0   3     3803.36     3802.82     53.72 o 
   3   0   3     1569.75     1392.33     45.37 o 
   5   0   3      570.21      624.74     30.07 o 
   7   0   3      241.61      266.48     12.34 o 
   9   0   3       18.07       45.26     46.85 o 
 -10   1   3       93.44        7.74     59.96 o 
  -9   1   3        3.98       22.69     14.09 o 
  -8   1   3        6.24      -21.85     42.04 o 
  -7   1   3      319.00      321.73     15.30 o 
  -6   1   3       64.54       59.31      9.82 o 
  -5   1   3      505.83      500.80     22.62 o 
  -4   1   3        3.09      -28.77     28.77 o 
  -3   1   3       75.14      101.04      7.72 o 
  -2   1   3        7.06       32.71     23.22 o 
  -1   1   3      737.31      783.43     32.36 o 
   0   1   3     3853.09     3664.02     42.90 o 
   1   1   3       10.39       13.26     23.15 o 
   2   1   3     1356.43     1310.75     39.61 o 
   3   1   3     1012.74     1039.83     40.40 o 
   4   1   3      399.16      396.24     14.50 o 
   5   1   3      479.05      511.18     21.05 o 
   6   1   3      347.36      354.95     16.08 o 
   7   1   3       95.74       79.90     11.27 o 
   8   1   3        1.86       13.95     42.21 o 
   9   1   3       46.94        3.25     49.45 o 
  10   1   3       14.48      -11.66     58.67 o 
 -10   2   3       34.58      -39.10     62.55 o 
  -9   2   3       26.75      -19.62     48.27 o 
  -8   2   3       32.33      -16.63     46.44 o 
  -7   2   3       86.49       56.61     37.69 o 
  -6   2   3      337.83      352.26     12.22 o 
  -5   2   3      243.42      256.20     14.19 o 
  -4   2   3      770.94      793.56     37.28 o 
  -3   2   3     3200.31     3372.35     64.69 o 
  -2   2   3     1313.43     1387.19     41.76 o 
  -1   2   3      924.19     1036.75     34.66 o 
   0   2   3      736.32      699.88     20.32 o 
   1   2   3     4442.24     3985.75     58.60 o 
   2   2   3     5051.97     4806.88     70.50 o 
   3   2   3     1606.00     1652.04     50.64 o 
   4   2   3      243.23      285.60     12.03 o 
   5   2   3       99.37      112.88      9.45 o 
   6   2   3        1.42       20.97     32.90 o 
   7   2   3      387.85      387.30     15.63 o 
   8   2   3      112.05       62.23     44.99 o 
   9   2   3        3.76       -6.57     46.58 o 
  10   2   3      141.72      164.68     18.91 o 
 -10   3   3       83.26       70.14     58.83 o 
  -9   3   3        1.85      -50.34     50.34 o 
  -8   3   3       62.84        2.83     49.82 o 
  -7   3   3       60.38       55.86     35.06 o 
  -6   3   3      426.32      409.61     19.72 o 
  -5   3   3      372.70      376.09     14.92 o 
  -4   3   3      591.23      561.89     23.85 o 
  -3   3   3       55.77       80.72      8.10 o 
  -2   3   3     8462.18     8168.82     92.19 o 
  -1   3   3      348.73      375.51     13.98 o 
   0   3   3      601.38      663.59     59.13 o 
   1   3   3      581.93      571.70     22.96 o 
   2   3   3     3442.05     3537.13     63.98 o 
   3   3   3       22.82       18.88      8.10 o 
   4   3   3      651.33      684.50     26.82 o 
   5   3   3      190.35      202.49     10.44 o 
   6   3   3       56.34       11.81     33.31 o 
   7   3   3      312.98      296.48     14.17 o 
   8   3   3        7.25       14.47     45.10 o 
   9   3   3      360.79      346.39     18.00 o 
  10   3   3       23.03       99.66     57.36 o 
 -10   4   3      110.22       97.74     18.40 o 
  -9   4   3        0.22      -58.09     58.09 o 
  -8   4   3      105.83       94.02     13.93 o 
  -7   4   3       85.04       65.11     46.72 o 
  -6   4   3     3341.24     2946.68     89.44 o 
  -5   4   3        1.09      -23.34     31.57 o 
  -4   4   3       34.18       10.57     29.08 o 
  -3   4   3     2257.12     2246.66     60.27 o 
  -2   4   3      918.31      785.90     32.98 o 
  -1   4   3     1443.13     1437.57     43.18 o 
   0   4   3     3854.27     4016.38    102.72 o 
   1   4   3     8900.73     8169.03     93.30 o 
   2   4   3      405.54      448.52     18.93 o 
   3   4   3      752.71      679.76     28.03 o 
   4   4   3     1887.60     1796.50     61.52 o 
   5   4   3      264.39      296.97     12.14 o 
   6   4   3      692.79      710.70     28.65 o 
   7   4   3       23.98       38.38     40.12 o 
   8   4   3      417.97      409.66     19.23 o 
   9   4   3        6.63       -3.44     54.53 o 
  10   4   3      289.88      289.88     19.96 o 
 -10   5   3        0.10      -60.30     60.30 o 
  -9   5   3     1034.86     1095.89     40.99 o 
  -8   5   3      214.57      183.34     15.52 o 
  -7   5   3      653.04      653.00     24.21 o 
  -6   5   3      114.87      147.55     11.42 o 
  -5   5   3     2789.24     2811.93     81.94 o 
  -4   5   3        8.44       -6.57     27.98 o 
  -3   5   3      453.63      451.55     16.01 o 
  -2   5   3     1401.23     1430.02     51.69 o 
  -1   5   3      412.93      473.67     18.99 o 
   0   5   3       22.53        9.74     18.57 o 
   1   5   3      883.00      889.03     38.37 o 
   2   5   3      403.52      389.28     16.13 o 
   3   5   3     1165.27     1203.16     48.53 o 
   4   5   3        4.86      -31.31     31.31 o 
   5   5   3     1103.15     1134.34     38.08 o 
   6   5   3       25.57       19.58     38.94 o 
   7   5   3       25.63       29.43     42.21 o 
   8   5   3       34.36       46.24     44.77 o 
   9   5   3      286.40      286.14     18.18 o 
  10   5   3       26.73       33.47     55.51 o 
  -9   6   3        2.94      -15.18     56.29 o 
  -8   6   3       32.12        6.42     47.50 o 
  -7   6   3       49.18       22.11     46.88 o 
  -6   6   3     1210.63     1174.31     47.24 o 
  -5   6   3        0.05       14.00     32.20 o 
  -4   6   3     1808.47     1760.12     64.50 o 
  -3   6   3      695.55      751.39     30.04 o 
  -2   6   3      626.63      626.39     26.78 o 
  -1   6   3        6.99       -2.63     28.55 o 
   0   6   3      325.33      385.78     34.58 o 
   1   6   3     2508.85     2500.08     63.57 o 
   2   6   3       30.54       44.81     27.69 o 
   3   6   3     1574.36     1545.87     59.84 o 
   4   6   3      790.52      870.92     36.19 o 
   5   6   3      991.68     1072.18     43.01 o 
   6   6   3      112.61      126.17     12.34 o 
   7   6   3      218.02      244.01     14.74 o 
   8   6   3      382.52      362.51     17.51 o 
   9   6   3        0.06      -22.12     51.73 o 
  -9   7   3       66.77      109.66     17.63 o 
  -8   7   3       84.66       79.70     15.59 o 
  -7   7   3      575.57      545.87     21.12 o 
  -6   7   3      287.91      263.53     14.54 o 
  -5   7   3      387.61      375.75     15.30 o 
  -4   7   3      418.48      434.86     14.56 o 
  -3   7   3     1278.74     1278.57     48.97 o 
  -2   7   3     2240.94     2453.27     70.31 o 
  -1   7   3      124.63      147.04      9.25 o 
   0   7   3       26.08       27.71     19.68 o 
   1   7   3      128.78      130.80      9.49 o 
   2   7   3     1220.74     1181.35     50.82 o 
   3   7   3     1134.91     1039.81     46.95 o 
   4   7   3       72.73       45.22     39.87 o 
   5   7   3      943.78     1006.48     39.73 o 
   6   7   3       14.50      -13.07     42.79 o 
   7   7   3      484.21      470.49     17.88 o 
   8   7   3       20.42      -52.64     52.64 o 
   9   7   3       29.90       43.63     59.89 o 
  -9   8   3       36.48      -58.77     58.77 o 
  -8   8   3      164.22      103.08     60.04 o 
  -7   8   3       85.43       75.64     51.70 o 
  -6   8   3       94.31       94.78     13.65 o 
  -5   8   3      186.46      187.48     12.68 o 
  -4   8   3      424.53      376.97     16.70 o 
  -3   8   3     1322.49     1336.94     47.72 o 
  -2   8   3      212.06      222.32     10.75 o 
  -1   8   3      839.77      860.00     35.27 o 
   0   8   3       46.01       33.30     10.48 o 
   1   8   3     1176.43     1221.43     50.49 o 
   2   8   3        0.38       -9.89     33.60 o 
   3   8   3     3719.55     3625.83     99.14 o 
   4   8   3      107.71       52.06     42.54 o 
   5   8   3      256.80      239.71     13.59 o 
   6   8   3       87.02      103.54     13.49 o 
   7   8   3       47.44        3.15     45.10 o 
   8   8   3      292.85      319.73     18.49 o 
   9   8   3        3.46       58.14     53.82 o 
  -8   9   3        0.62       62.41     49.80 o 
  -7   9   3        5.81        0.00     49.62 o 
  -6   9   3       63.65       66.15     46.48 o 
  -5   9   3      783.46      721.11     29.91 o 
  -4   9   3       79.60       55.76     36.59 o 
  -3   9   3      872.67      788.11     29.66 o 
  -2   9   3     2016.59     1787.35     72.83 o 
  -1   9   3        6.35      -22.87     33.56 o 
   0   9   3     2545.29     2426.96    106.65 o 
   1   9   3      329.28      327.42     14.26 o 
   2   9   3     2386.96     2353.00     82.40 o 
   3   9   3       17.97       24.22     11.41 o 
   4   9   3     1089.63     1083.65     44.17 o 
   5   9   3        0.42       -5.42     44.05 o 
   6   9   3      413.92      408.85     16.95 o 
   7   9   3      161.27      199.18     16.20 o 
   8   9   3       20.14       23.39     56.36 o 
  -8  10   3       56.89       24.32     58.60 o 
  -7  10   3       29.68      -61.22     61.22 o 
  -6  10   3      102.13       73.71     15.37 o 
  -5  10   3      158.60      137.98     14.78 o 
  -4  10   3      299.25      302.51     15.15 o 
  -3  10   3      146.87      209.41     13.09 o 
  -2  10   3      205.03      192.30     12.56 o 
  -1  10   3     1916.07     1651.66     72.19 o 
   0  10   3      916.17      862.70     25.16 o 
   1  10   3      524.61      542.12     22.33 o 
   2  10   3      306.42      315.94     15.09 o 
   3  10   3       92.56      121.45     12.39 o 
   4  10   3       13.89       32.39     38.26 o 
   5  10   3      222.61      198.74     15.40 o 
   6  10   3       40.73       81.24     45.95 o 
   7  10   3      145.98       90.02     59.17 o 
   8  10   3       15.09       20.67     57.60 o 
  -7  11   3        7.02       39.08     56.10 o 
  -6  11   3        1.03       18.15     43.71 o 
  -5  11   3      177.47      153.29     16.15 o 
  -4  11   3        1.19       32.21     38.41 o 
  -3  11   3       44.84       55.29     13.81 o 
  -2  11   3      177.86      175.91     13.96 o 
  -1  11   3      385.43      334.94     15.90 o 
   0  11   3      113.10      115.46      9.15 o 
   1  11   3       16.85       10.13     42.68 o 
   2  11   3       88.16       52.46     42.69 o 
   3  11   3       65.48       13.85     48.43 o 
   4  11   3      974.76      946.19     33.06 o 
   5  11   3        0.39      -22.46     48.78 o 
   6  11   3       31.51      -35.05     59.80 o 
   7  11   3       79.40       47.82     63.01 o 
  -7  12   3        0.28       -8.38     55.13 o 
  -6  12   3      102.55      124.65     17.60 o 
  -5  12   3        7.17       10.86     52.79 o 
  -4  12   3       20.21       35.79     52.77 o 
  -3  12   3      134.50       39.77     54.22 o 
  -2  12   3       94.19      106.00     13.65 o 
  -1  12   3       72.25       14.01     44.30 o 
   0  12   3       23.66       17.04     30.90 o 
   1  12   3       43.45       42.46     41.79 o 
   2  12   3       17.66      -11.67     47.26 o 
   3  12   3       20.87       67.14     42.83 o 
   4  12   3      170.54      108.55     17.21 o 
   5  12   3      236.97      265.03     17.48 o 
   6  12   3      348.11      356.02     20.65 o 
  -6  13   3       11.21       45.64     60.68 o 
  -5  13   3      107.70       80.88     59.42 o 
  -4  13   3        3.57       55.31     46.92 o 
  -3  13   3      165.77      144.71     16.97 o 
  -2  13   3      315.92      302.00     17.37 o 
  -1  13   3        2.95        9.45     44.47 o 
   0  13   3      273.41      276.05     11.60 o 
   1  13   3        9.17       69.08     47.10 o 
   2  13   3      157.50       77.45     51.53 o 
   3  13   3        1.87       16.84     45.18 o 
   4  13   3       14.27       67.45     48.54 o 
   5  13   3       25.69        3.92     64.09 o 
   6  13   3       15.15       63.36     60.34 o 
  -5  14   3        5.70      -58.57     68.24 o 
  -4  14   3      439.84      431.25     20.74 o 
  -3  14   3        1.22      -15.36     55.12 o 
  -2  14   3      135.92      120.10     17.31 o 
  -1  14   3        0.22      -55.66     55.66 o 
   0  14   3        6.49       27.08     39.84 o 
   1  14   3      296.89      302.37     18.29 o 
   2  14   3      116.51      111.20     16.46 o 
   3  14   3        7.95       18.44     54.95 o 
   4  14   3       73.87       79.43     17.86 o 
  -3  15   3       95.25       65.75     67.27 o 
  -2  15   3        0.88       51.64     56.46 o 
  -1  15   3       27.11       31.11     55.54 o 
   0  15   3       48.87       70.55     38.20 o 
   1  15   3       69.17       55.36     66.18 o 
   2  15   3        0.02       72.72     57.13 o 
   3  15   3        6.65      -77.26     77.26 o 
 -10   0   4       12.99      -15.37     59.66 o 
  -8   0   4      575.31      599.68     23.95 o 
  -6   0   4        1.20       42.29     30.16 o 
  -4   0   4      674.94      634.25     28.76 o 
  -2   0   4     6112.36     5601.22     74.98 o 
   0   0   4     4928.32     4634.65     57.21 o 
   2   0   4     1512.03     1807.94     48.47 o 
   4   0   4     1177.41     1212.62     49.40 o 
   6   0   4     1170.77     1215.60     51.94 o 
   8   0   4      352.24      333.68     16.07 o 
  10   0   4      699.10      688.11     28.53 o 
 -10   1   4       91.74       70.81     17.76 o 
  -9   1   4      433.83      419.47     18.57 o 
  -8   1   4       49.42       53.27     43.70 o 
  -7   1   4      122.94      117.17     12.01 o 
  -6   1   4        0.77       25.17     31.10 o 
  -5   1   4      420.57      434.32     17.17 o 
  -4   1   4       29.92       -5.45     29.58 o 
  -3   1   4     5663.89     5479.34     83.13 o 
  -2   1   4      266.63      251.05     11.82 o 
  -1   1   4       11.51      -11.56     24.46 o 
   0   1   4     1736.87     1675.56     29.42 o 
   1   1   4      548.52      586.28     23.75 o 
   2   1   4      190.07      202.54      9.40 o 
   3   1   4        3.46      -23.24     29.34 o 
   4   1   4     2292.96     2248.35     64.41 o 
   5   1   4      184.56      166.69     10.23 o 
   6   1   4       17.70      -26.16     38.40 o 
   7   1   4      275.93      271.36     14.05 o 
   8   1   4       82.75       54.74     48.03 o 
   9   1   4      290.87      284.48     16.88 o 
  10   1   4       21.57      -23.86     56.80 o 
 -10   2   4       40.42       73.98     53.24 o 
  -9   2   4       10.42        6.69     46.27 o 
  -8   2   4      239.30      223.92     15.83 o 
  -7   2   4       10.96       -4.68     37.48 o 
  -6   2   4      207.27      163.47     11.51 o 
  -5   2   4        4.06       -3.39     27.98 o 
  -4   2   4      929.02      841.67     34.54 o 
  -3   2   4      867.15      839.59     32.88 o 
  -2   2   4     1447.49     1416.34     44.25 o 
  -1   2   4     2188.29     2205.88     49.32 o 
   0   2   4      107.47       94.03      5.90 o 
   1   2   4     1193.09     1194.15     39.93 o 
   2   2   4      813.16      827.21     32.17 o 
   3   2   4     3171.34     3158.69     68.64 o 
   4   2   4       13.83       29.40     28.55 o 
   5   2   4     1487.96     1437.63     57.36 o 
   6   2   4       97.83      106.72     11.38 o 
   7   2   4      963.75      913.90     40.76 o 
   8   2   4      206.66      209.46     14.80 o 
   9   2   4        8.94      -23.52     46.21 o 
  10   2   4       52.37       40.13     53.54 o 
 -10   3   4      109.40       55.39     64.52 o 
  -9   3   4       44.23       21.07     49.90 o 
  -8   3   4       28.78        2.90     45.58 o 
  -7   3   4       40.80       31.56     11.68 o 
  -6   3   4        5.65       24.48     31.35 o 
  -5   3   4     1000.67     1033.04     37.29 o 
  -4   3   4      122.12      139.01      9.19 o 
  -3   3   4       54.47       35.29      8.12 o 
  -2   3   4     3785.81     4012.82     70.62 o 
  -1   3   4     2239.54     2362.01     53.01 o 
   0   3   4     4711.91     4713.90     49.63 o 
   1   3   4      273.70      252.01      9.94 o 
   2   3   4       48.74       62.00      8.13 o 
   3   3   4     1183.19     1229.28     48.11 o 
   4   3   4     3465.16     3199.80     78.35 o 
   5   3   4       37.02       44.88      9.91 o 
   6   3   4      538.49      553.07     25.19 o 
   7   3   4        2.76      -10.23     43.57 o 
   8   3   4      100.52      113.71     13.71 o 
   9   3   4       56.51       58.18     55.40 o 
  10   3   4       95.67      101.85     65.20 o 
 -10   4   4       16.91        8.09     56.89 o 
  -9   4   4      161.54      188.94     16.87 o 
  -8   4   4       27.02       26.42     13.58 o 
  -7   4   4      531.03      522.63     18.74 o 
  -6   4   4     1779.18     1732.86     70.24 o 
  -5   4   4      193.01      181.67     11.08 o 
  -4   4   4       92.63      104.42      9.33 o 
  -3   4   4       35.40       10.90     31.04 o 
  -2   4   4      152.98      158.56      9.20 o 
  -1   4   4      846.52      889.15     35.26 o 
   0   4   4     1976.04     2090.27     53.85 o 
   1   4   4     2865.43     2766.05     61.78 o 
   2   4   4      373.65      430.90     18.78 o 
   3   4   4        1.22       -8.47     27.47 o 
   4   4   4      186.90      204.36     10.18 o 
   5   4   4     1320.48     1396.51     54.48 o 
   6   4   4      116.46      127.16     12.85 o 
   7   4   4      345.21      360.85     15.20 o 
   8   4   4        6.47       24.43     45.81 o 
   9   4   4       46.28       56.14     49.37 o 
  10   4   4        7.77       49.92     61.00 o 
 -10   5   4      371.36      370.03     20.98 o 
  -9   5   4       49.34       40.90     56.99 o 
  -8   5   4      235.75      225.77     16.16 o 
  -7   5   4        9.01       67.36     37.43 o 
  -6   5   4       10.76       35.95     38.20 o 
  -5   5   4      260.14      262.06     13.30 o 
  -4   5   4      453.14      430.52     22.29 o 
  -3   5   4       14.84       18.02     28.01 o 
  -2   5   4       33.59       27.89      8.25 o 
  -1   5   4       28.11       45.57     26.13 o 
   0   5   4      520.06      499.17     28.49 o 
   1   5   4        7.59      -28.13     28.13 o 
   2   5   4     2535.28     2565.06     66.44 o 
   3   5   4      109.17       97.55      9.25 o 
   4   5   4      810.30      735.29     30.53 o 
   5   5   4      226.10      229.74     13.13 o 
   6   5   4      317.95      339.03     14.65 o 
   7   5   4       11.58       35.95     41.92 o 
   8   5   4       58.06       45.82     14.67 o 
   9   5   4       19.36      -39.81     53.67 o 
  -9   6   4      325.25      341.81     20.56 o 
  -8   6   4      570.90      551.64     20.19 o 
  -7   6   4      291.63      299.67     15.47 o 
  -6   6   4        0.68       24.71     37.23 o 
  -5   6   4       56.93       62.47     39.46 o 
  -4   6   4      138.63      149.74     10.17 o 
  -3   6   4      538.01      518.50     23.56 o 
  -2   6   4     1367.03     1337.00     52.57 o 
  -1   6   4     1005.05     1115.88     42.55 o 
   0   6   4        3.66       -6.20     19.24 o 
   1   6   4     4546.30     4464.45     84.28 o 
   2   6   4        0.15      -30.10     30.10 o 
   3   6   4       84.62       89.79      9.43 o 
   4   6   4      354.35      376.56     15.17 o 
   5   6   4      120.40      151.09     12.56 o 
   6   6   4      117.84       97.18     13.10 o 
   7   6   4       22.10      -20.34     47.38 o 
   8   6   4       48.87       65.69     14.59 o 
   9   6   4        0.84       77.79     44.68 o 
  -9   7   4      139.40      135.44     18.15 o 
  -8   7   4      231.87      216.00     17.78 o 
  -7   7   4      277.80      291.60     16.14 o 
  -6   7   4      191.01      183.37     13.91 o 
  -5   7   4      336.17      328.35     13.56 o 
  -4   7   4       22.14       57.97     32.23 o 
  -3   7   4      877.45      820.49     32.92 o 
  -2   7   4      995.76      978.69     40.71 o 
  -1   7   4      832.32      872.06     38.05 o 
   0   7   4       20.31        5.50     21.98 o 
   1   7   4        5.42       11.39     30.44 o 
   2   7   4       97.59      115.86     10.02 o 
   3   7   4      164.31      143.78     11.64 o 
   4   7   4      911.57      999.28     40.21 o 
   5   7   4       17.75        7.56     39.12 o 
   6   7   4       76.90       86.93     12.95 o 
   7   7   4      220.39      218.23     15.97 o 
   8   7   4       42.18       69.09     48.24 o 
   9   7   4      139.07      207.02     18.50 o 
  -9   8   4       15.42       41.26     60.22 o 
  -8   8   4      212.44      230.92     17.57 o 
  -7   8   4       35.15       71.02     46.89 o 
  -6   8   4      834.06      904.63     32.96 o 
  -5   8   4       36.90       50.48     41.64 o 
  -4   8   4     1042.30     1283.32     54.11 o 
  -3   8   4      138.57      132.70     11.16 o 
  -2   8   4     1009.36      952.49     39.93 o 
  -1   8   4      152.03      144.67     10.24 o 
   0   8   4      164.18      164.32     10.21 o 
   1   8   4      158.45      221.77     11.78 o 
   2   8   4      139.55      144.24     11.74 o 
   3   8   4     1425.26     1511.22     61.85 o 
   4   8   4        3.60       58.87     40.24 o 
   5   8   4       63.00       71.21     12.45 o 
   6   8   4        1.50        2.90     42.76 o 
   7   8   4      309.71      313.63     17.01 o 
   8   8   4      193.88      181.98     17.82 o 
  -8   9   4        0.01      -23.29     56.38 o 
  -7   9   4      168.52      166.60     16.67 o 
  -6   9   4        0.13       27.75     44.14 o 
  -5   9   4      236.82      269.04     14.45 o 
  -4   9   4        2.46      -17.44     37.29 o 
  -3   9   4     1430.00     1465.81     53.57 o 
  -2   9   4       64.36      -12.78     37.88 o 
  -1   9   4      116.62       88.63     11.72 o 
   0   9   4       46.39       43.73     29.30 o 
   1   9   4     1793.11     1876.49     69.33 o 
   2   9   4     1239.25     1255.20     50.78 o 
   3   9   4       35.59       32.12     40.23 o 
   4   9   4       44.85       60.98     36.46 o 
   5   9   4        3.77      -30.80     44.10 o 
   6   9   4        2.80       37.11     43.84 o 
   7   9   4        1.66      -10.33     48.68 o 
   8   9   4      133.70      119.47     66.05 o 
  -8  10   4      131.13      176.59     18.96 o 
  -7  10   4        0.34       71.92     47.73 o 
  -6  10   4      139.14      169.96     15.91 o 
  -5  10   4       25.85       84.55     49.25 o 
  -4  10   4      324.37      337.81     24.08 o 
  -3  10   4       62.83        2.54     44.17 o 
  -2  10   4      399.36      498.34     15.16 o 
  -1  10   4      315.25      301.33     13.71 o 
   0  10   4     1754.34     1725.97     72.73 o 
   1  10   4       26.57        0.20     12.66 o 
   2  10   4      334.45      345.29     17.04 o 
   3  10   4      418.64      423.14     20.31 o 
   4  10   4       36.87       61.28     44.91 o 
   5  10   4       37.01       42.20     13.85 o 
   6  10   4       70.73       93.20     49.82 o 
   7  10   4       64.97       77.20     53.28 o 
   8  10   4       95.17       -4.22     69.53 o 
  -7  11   4      199.65      192.64     19.58 o 
  -6  11   4       15.99      -53.10     53.10 o 
  -5  11   4      713.05      746.70     25.48 o 
  -4  11   4        0.06       39.50     44.65 o 
  -3  11   4     1080.20      925.61     42.32 o 
  -2  11   4       72.68       58.76     41.30 o 
  -1  11   4       13.85      -42.14     42.14 o 
   0  11   4      500.51      496.31     15.64 o 
   1  11   4       41.38       28.71     45.07 o 
   2  11   4       31.48       18.93     40.50 o 
   3  11   4      120.90      137.11     14.04 o 
   4  11   4      354.19      458.15     17.52 o 
   5  11   4      515.12      430.01     21.54 o 
   6  11   4       43.20       11.81     15.65 o 
   7  11   4      266.60      250.57     19.60 o 
  -6  12   4      266.33      242.00     19.65 o 
  -5  12   4        0.05       62.52     47.10 o 
  -4  12   4      307.87      287.48     17.47 o 
  -3  12   4      104.79       99.84     15.12 o 
  -2  12   4        1.33       -8.99     44.56 o 
  -1  12   4      331.26      284.80     15.82 o 
   0  12   4      595.65      600.90     16.63 o 
   1  12   4       26.53        2.90     51.12 o 
   2  12   4        1.24       32.77     46.34 o 
   3  12   4      593.67      534.39     24.13 o 
   4  12   4       10.92       63.08     47.89 o 
   5  12   4      938.66      888.60     42.36 o 
   6  12   4       41.71       39.95     60.19 o 
  -5  13   4        0.14      -58.80     62.95 o 
  -4  13   4      180.02      214.32     17.44 o 
  -3  13   4        5.69       63.91     49.33 o 
  -2  13   4       90.71       97.94     14.92 o 
  -1  13   4      421.95      393.03     18.28 o 
   0  13   4      178.30      149.39     11.21 o 
   1  13   4       78.69       60.85     49.21 o 
   2  13   4      264.23      261.53     16.58 o 
   3  13   4       18.01       13.74     51.08 o 
   4  13   4      648.20      616.64     21.24 o 
   5  13   4       20.07       60.02     58.12 o 
  -4  14   4       41.34       56.16     59.09 o 
  -3  14   4        9.74       10.22     16.23 o 
  -2  14   4       26.95       52.55     51.59 o 
  -1  14   4        3.26       33.03     51.64 o 
   0  14   4       21.47       66.19     34.50 o 
   1  14   4      455.45      436.85     20.73 o 
   2  14   4      290.15      272.31     18.25 o 
   3  14   4      510.95      436.74     21.42 o 
   4  14   4        0.03      -32.71     57.08 o 
  -3  15   4        0.18       37.62     61.87 o 
  -2  15   4        1.38      -12.13     63.84 o 
  -1  15   4        0.50       55.51     55.51 o 
   0  15   4      258.21      259.06     15.18 o 
   1  15   4      122.57      135.23     18.24 o 
   2  15   4      516.28      481.25     22.28 o 
  -9   0   5      185.61       77.91     64.19 o 
  -7   0   5     1698.16     1683.16     69.30 o 
  -5   0   5       41.30       50.66     28.54 o 
  -3   0   5     1640.38     1743.65     53.54 o 
  -1   0   5     1326.22     1296.31     41.21 o 
   1   0   5     3473.06     3478.19     63.85 o 
   3   0   5     3457.31     3344.78     71.85 o 
   5   0   5      843.53      969.80     39.78 o 
   7   0   5     1167.39     1199.26     46.37 o 
   9   0   5      164.96      154.13     15.78 o 
 -10   1   5      258.57      237.27     19.11 o 
  -9   1   5       26.32       30.61     50.33 o 
  -8   1   5       29.93       69.52     44.98 o 
  -7   1   5        0.44       29.80     38.72 o 
  -6   1   5     1422.54     1501.28     60.68 o 
  -5   1   5      140.18      145.39     10.09 o 
  -4   1   5      133.84      120.65      9.02 o 
  -3   1   5       34.15       27.66      7.72 o 
  -2   1   5       65.68       75.34      7.80 o 
  -1   1   5     1908.22     1928.21     49.12 o 
   0   1   5     2161.50     2166.96     55.29 o 
   1   1   5     1964.17     1900.82     50.00 o 
   2   1   5     6184.29     6064.37     86.36 o 
   3   1   5      679.50      690.77     29.52 o 
   4   1   5     1354.94     1277.85     53.81 o 
   5   1   5       31.45      -29.20     36.73 o 
   6   1   5      881.14      811.09     40.32 o 
   7   1   5       20.24       10.30     40.07 o 
   8   1   5     1162.50     1155.86     44.53 o 
   9   1   5       50.30       13.74     48.59 o 
  10   1   5       32.32       61.17     54.10 o 
 -10   2   5       11.62      -62.18     62.18 o 
  -9   2   5      267.30      297.68     17.85 o 
  -8   2   5       42.88      -20.80     46.50 o 
  -7   2   5      149.18      140.90     13.07 o 
  -5   2   5      226.70      228.68     11.03 o 
  -4   2   5     3630.50     3514.25     80.52 o 
  -3   2   5      479.39      499.60     20.39 o 
  -2   2   5     1216.71     1241.71     45.43 o 
  -1   2   5       64.68       65.37      7.46 o 
   0   2   5    12547.56    12316.19     79.98 o 
   1   2   5      600.53      537.29     21.72 o 
   2   2   5     1180.11     1215.26     44.84 o 
   3   2   5       30.48      -16.24     30.86 o 
   4   2   5      221.16      212.14      9.95 o 
   5   2   5     1033.05     1119.74     43.68 o 
   6   2   5       24.57      -21.08     38.56 o 
   7   2   5      552.21      479.76     26.38 o 
   8   2   5       11.80        0.00     42.75 o 
   9   2   5       30.52       52.05     48.70 o 
  10   2   5       24.08      -49.38     58.92 o 
 -10   3   5       40.02       28.29     58.58 o 
  -9   3   5        7.33      -25.09     56.89 o 
  -8   3   5      109.29      106.60     14.57 o 
  -7   3   5       77.49       91.33     12.61 o 
  -6   3   5      231.42      253.19     12.38 o 
  -5   3   5      947.28      907.95     37.00 o 
  -4   3   5       40.03       57.42     31.34 o 
  -3   3   5     1492.98     1494.89     50.83 o 
  -2   3   5      299.43      296.12     12.17 o 
  -1   3   5     5458.65     5532.03     82.88 o 
   0   3   5     2130.78     2346.09     40.17 o 
   1   3   5     3533.50     3337.88     66.49 o 
   2   3   5      170.78      232.27      9.41 o 
   3   3   5     1788.67     1915.19     59.80 o 
   4   3   5      152.09      155.16     10.14 o 
   5   3   5      463.88      482.50     21.07 o 
   6   3   5       42.61       57.15     11.66 o 
   7   3   5        1.06      -10.71     38.44 o 
   8   3   5       68.19       61.19     14.09 o 
   9   3   5       58.61       77.66     50.42 o 
  10   3   5        5.66       37.59     66.55 o 
 -10   4   5       23.83        8.25     58.09 o 
  -9   4   5       56.42      -60.05     60.05 o 
  -8   4   5        0.75        0.00     43.76 o 
  -7   4   5       15.94      -18.75     43.12 o 
  -6   4   5      692.72      706.10     27.92 o 
  -5   4   5       73.83       84.38     10.36 o 
  -4   4   5       68.11       68.78      9.38 o 
  -3   4   5        4.13       38.33     26.38 o 
  -2   4   5     2662.39     2693.65     66.92 o 
  -1   4   5      188.03      185.37      9.00 o 
   0   4   5      170.61      157.98      6.83 o 
   1   4   5       28.27       22.32     26.97 o 
   2   4   5      133.27      119.55      8.65 o 
   3   4   5      247.23      231.54      9.86 o 
   4   4   5      539.78      578.37     21.46 o 
   5   4   5       76.91       67.03     42.98 o 
   6   4   5        7.60       -5.73     11.90 o 
   7   4   5       49.01       19.37     46.32 o 
   8   4   5       18.96       18.91     41.57 o 
   9   4   5      100.81      101.18     58.94 o 
  -9   5   5        4.37       26.53     55.83 o 
  -8   5   5       21.89      -29.17     49.05 o 
  -7   5   5      203.82      203.44     14.64 o 
  -6   5   5        1.46       -2.41     35.97 o 
  -5   5   5      523.48      562.69     20.93 o 
  -4   5   5        2.39        7.33     29.69 o 
  -3   5   5      496.27      515.05     22.49 o 
  -2   5   5      217.57      216.54     12.64 o 
  -1   5   5      439.44      429.02     18.19 o 
   0   5   5        1.03       19.08     22.56 o 
   1   5   5      423.84      396.48     18.87 o 
   2   5   5      379.12      405.09     18.25 o 
   3   5   5       32.19        0.00     31.61 o 
   4   5   5       86.78       47.94     37.91 o 
   5   5   5       24.32       59.51     38.64 o 
   6   5   5       48.17      -35.13     48.33 o 
   7   5   5       12.00        8.65     42.76 o 
   8   5   5        8.69      -29.38     53.04 o 
   9   5   5        0.60      -59.12     59.12 o 
  -9   6   5      267.34      279.19     19.23 o 
  -8   6   5       22.24        0.00     55.15 o 
  -7   6   5       61.84       41.12     49.75 o 
  -6   6   5      169.17      203.49     13.40 o 
  -5   6   5       15.46        0.00     37.49 o 
  -4   6   5       13.94       -9.91     33.27 o 
  -3   6   5       62.09       69.56      9.39 o 
  -2   6   5     1434.70     1524.10     55.56 o 
  -1   6   5      714.73      719.06     29.32 o 
   0   6   5      292.79      295.69      8.32 o 
   1   6   5      248.74      263.99     12.01 o 
   2   6   5      750.45      715.16     29.58 o 
   3   6   5        7.40       42.35     30.20 o 
   4   6   5      530.80      598.44     29.29 o 
   5   6   5       62.15       43.93     45.00 o 
   6   6   5        5.99       10.61     43.57 o 
   7   6   5      154.94      145.11     14.87 o 
   8   6   5       46.21       23.78     53.17 o 
   9   6   5        0.09      -35.94     58.55 o 
  -9   7   5        1.15      -56.40     63.06 o 
  -8   7   5      164.52      188.47     17.54 o 
  -7   7   5        8.74       24.66     13.57 o 
  -6   7   5      330.07      336.34     15.38 o 
  -5   7   5      359.73      363.42     15.10 o 
  -4   7   5      295.62      320.09     12.99 o 
  -3   7   5      832.31      878.68     35.27 o 
  -2   7   5       67.59       57.00     10.14 o 
  -1   7   5       29.54       15.35     28.99 o 
   0   7   5        0.47      -12.41     46.42 o 
   1   7   5      265.23      278.56     12.67 o 
   2   7   5      333.89      305.17     14.46 o 
   3   7   5       40.99       42.24     37.43 o 
   4   7   5       28.70       44.72     11.29 o 
   5   7   5       50.58       65.02     41.17 o 
   6   7   5      179.57      183.94     13.93 o 
   7   7   5        0.01       31.51     42.04 o 
   8   7   5       99.75      116.10     15.91 o 
   9   7   5       76.03       95.52     65.27 o 
  -8   8   5      146.48      137.08     18.01 o 
  -7   8   5       44.00       43.22     54.82 o 
  -6   8   5       16.70        0.00     41.82 o 
  -5   8   5      327.92      332.06     14.87 o 
  -4   8   5      384.32      484.36     17.71 o 
  -3   8   5        8.08       12.92     34.12 o 
  -2   8   5       23.85       24.13     32.24 o 
  -1   8   5       24.35      -13.48     34.93 o 
   0   8   5      510.67      490.84     17.20 o 
   1   8   5      174.86      163.85     11.86 o 
   2   8   5       32.54       23.74     36.37 o 
   3   8   5      122.41      169.92     12.87 o 
   4   8   5       24.67       -5.09     44.47 o 
   5   8   5      300.73      295.81     14.79 o 
   6   8   5       55.42        2.98     46.70 o 
   8   8   5       10.07      -15.50     63.54 o 
  -8   9   5      111.86      117.53     18.30 o 
  -7   9   5        2.03      -32.60     48.60 o 
  -6   9   5       63.79        9.55     50.81 o 
  -5   9   5       19.89        0.73     12.87 o 
  -4   9   5        3.41       -2.60     38.83 o 
  -3   9   5       34.46        4.76     39.41 o 
  -2   9   5      159.74      157.98     11.91 o 
  -1   9   5       19.67      -39.17     39.17 o 
   0   9   5      170.42      160.62      8.71 o 
   1   9   5     3613.40     3670.36    102.63 o 
   2   9   5     1172.77     1478.48     53.14 o 
   3   9   5       10.90       17.10     38.24 o 
   4   9   5       65.23        0.00     46.54 o 
   5   9   5        0.35      -20.39     44.95 o 
   6   9   5       49.91       -9.57     52.43 o 
   7   9   5       18.86      -24.76     57.71 o 
   8   9   5       81.56       71.90     18.03 o 
  -7  10   5      381.93      449.20     22.54 o 
  -6  10   5       25.65        0.00     55.63 o 
  -5  10   5       68.07       61.53     14.17 o 
  -4  10   5      144.12      120.37     14.51 o 
  -3  10   5       72.49       66.28     41.83 o 
  -2  10   5      527.63      579.92     26.37 o 
  -1  10   5       68.73       69.62     42.20 o 
   0  10   5      276.63      283.34     10.03 o 
   1  10   5      295.64      305.77     15.99 o 
   2  10   5      102.52       74.10     12.70 o 
   3  10   5     1645.25     1705.26     70.81 o 
   4  10   5      539.14      532.96     20.60 o 
   5  10   5      122.79      136.86     14.34 o 
   6  10   5        2.56      -17.09     55.20 o 
   7  10   5      182.43      201.15     18.13 o 
  -7  11   5       40.46       40.59     61.16 o 
  -6  11   5      553.38      668.39     25.84 o 
  -5  11   5       59.27       13.56     51.94 o 
  -4  11   5      438.88      428.27     17.96 o 
  -3  11   5      278.05      332.15     16.30 o 
  -2  11   5      186.10      249.17     14.54 o 
  -1  11   5      274.69      305.32     15.32 o 
   0  11   5        2.78      -19.44     53.38 o 
   1  11   5        5.41       54.23     40.49 o 
   2  11   5      171.92      189.41     13.95 o 
   3  11   5       95.89       93.27     14.06 o 
   4  11   5      824.76      743.77     29.90 o 
   5  11   5      102.23       76.19     16.17 o 
   6  11   5      886.85      907.20     40.85 o 
   7  11   5        8.53       12.51     60.85 o 
  -6  12   5       96.87       51.93     56.78 o 
  -5  12   5      227.68      217.66     19.03 o 
  -4  12   5      371.91      412.35     18.53 o 
  -3  12   5       30.65       45.39     51.47 o 
  -2  12   5      626.19      654.23     30.44 o 
  -1  12   5       81.90       71.66     14.15 o 
   0  12   5      865.51     1020.23    151.93 o 
   1  12   5       74.85       56.75     14.32 o 
   2  12   5      196.91      198.82     15.31 o 
   3  12   5      335.05      281.95     16.69 o 
   4  12   5      218.16      222.01     16.91 o 
   5  12   5      348.38      420.08     19.58 o 
   6  12   5        9.89       12.29     57.82 o 
  -5  13   5      293.78      310.06     19.82 o 
  -4  13   5       10.39      -62.24     62.24 o 
  -3  13   5      235.62      221.75     17.83 o 
  -2  13   5        2.21       14.02     48.71 o 
  -1  13   5      624.49      612.28     25.53 o 
   0  13   5      219.15      200.15     16.44 o 
   1  13   5      811.05      723.47     30.59 o 
   2  13   5       20.54      -20.23     49.80 o 
   3  13   5      487.01      479.41     22.56 o 
   4  13   5      289.21      277.07     18.34 o 
   5  13   5        1.98      -63.62     63.62 o 
  -4  14   5       21.74      -28.71     61.39 o 
  -3  14   5       58.46       60.55     18.02 o 
  -2  14   5      549.95      552.09     24.05 o 
  -1  14   5       54.41       26.39     53.74 o 
   0  14   5      570.08      536.29     19.42 o 
   1  14   5        6.15       61.38     49.12 o 
   2  14   5      294.49      274.14     18.71 o 
   3  14   5       79.93      107.89     17.80 o 
   4  14   5       53.92        4.20     63.85 o 
  -2  15   5       19.50       66.18     57.17 o 
  -1  15   5      541.79      561.98     22.05 o 
   0  15   5       55.50       58.37     40.72 o 
   1  15   5      185.49      179.86     19.80 o 
   2  15   5      223.43      229.67     20.82 o 
 -10   0   6       44.51      -52.46     58.61 o 
  -8   0   6       10.54      -49.70     49.70 o 
  -6   0   6        1.43        6.62     35.70 o 
  -4   0   6      316.47      284.11     10.71 o 
  -2   0   6     2481.29     2494.79     62.38 o 
   0   0   6     3581.15     3751.28    100.80 o 
   2   0   6     2487.03     2348.73     60.94 o 
   4   0   6     3565.73     3421.41     84.85 o 
   6   0   6      152.81      164.95     12.64 o 
   8   0   6       92.09      109.62     14.28 o 
 -10   1   6        2.03       76.91     58.38 o 
  -9   1   6       69.41       50.31     55.45 o 
  -8   1   6      203.06      188.69     15.54 o 
  -7   1   6      116.29      125.27     12.90 o 
  -6   1   6      427.15      406.65     17.18 o 
  -5   1   6      184.45      182.34     11.18 o 
  -4   1   6      774.39      757.11     30.69 o 
  -3   1   6     1846.75     1855.69     57.62 o 
  -2   1   6     1509.61     1520.50     52.72 o 
  -1   1   6     2240.43     2047.71     53.85 o 
   0   1   6       14.49        5.40     18.24 o 
   1   1   6     2768.90     2811.03     63.53 o 
   2   1   6      213.99      233.42      9.63 o 
   3   1   6     1740.89     1798.96     58.22 o 
   4   1   6      141.98      147.12      9.92 o 
   5   1   6      259.79      258.16     12.40 o 
   6   1   6       60.89       44.35     12.24 o 
   7   1   6       14.54      -10.87     42.14 o 
   8   1   6       13.35       -6.19     48.27 o 
   9   1   6        1.09      -57.08     57.08 o 
 -10   2   6       52.71       -4.08     60.03 o 
  -9   2   6      162.96      101.70     60.01 o 
  -8   2   6        2.88        2.88     13.75 o 
  -7   2   6      234.35      222.90     14.34 o 
  -6   2   6       42.83       42.90     36.68 o 
  -5   2   6      544.87      578.17     26.08 o 
  -4   2   6      339.60      377.64     15.01 o 
  -3   2   6     2024.11     1794.58     61.08 o 
  -2   2   6     2135.27     2099.42     58.94 o 
  -1   2   6       29.75       37.49     28.84 o 
   0   2   6       19.22       61.09      8.20 o 
   1   2   6     2792.51     3005.91     66.63 o 
   2   2   6     1291.04     1352.93     51.60 o 
   3   2   6      136.09       58.99     34.79 o 
   4   2   6      467.70      424.73     17.68 o 
   5   2   6      372.68      390.25     16.27 o 
   6   2   6      167.46      175.58     12.59 o 
   7   2   6       21.51       34.72     12.47 o 
   8   2   6       63.15       47.00     51.87 o 
   9   2   6        8.65       64.36     53.99 o 
 -10   3   6       48.81       70.49     62.47 o 
  -9   3   6        3.12       33.27     52.92 o 
  -8   3   6      363.55      339.36     17.44 o 
  -7   3   6       40.97       40.72     44.37 o 
  -6   3   6     1310.42     1368.50     49.93 o 
  -5   3   6        2.42       20.08     34.21 o 
  -4   3   6     1575.60     1443.91     58.91 o 
  -3   3   6       65.12       36.68      9.15 o 
  -2   3   6      684.25      648.06     23.72 o 
  -1   3   6        6.75        6.27     24.57 o 
   0   3   6       20.87       21.65     19.04 o 
   1   3   6     1037.33     1064.46     40.37 o 
   2   3   6       73.01       78.19      8.81 o 
   3   3   6      334.71      361.54     15.85 o 
   4   3   6       46.44       32.22     36.66 o 
   5   3   6      283.06      290.49     14.21 o 
   6   3   6      517.76      487.81     13.93 o 
   7   3   6      314.56      332.98     15.43 o 
   8   3   6       42.50       28.76     42.51 o 
   9   3   6        1.46       69.09     49.73 o 
  -9   4   6      247.26      262.96     19.03 o 
  -8   4   6        0.62       12.98     45.11 o 
  -7   4   6      208.07      209.83     14.34 o 
  -6   4   6       65.49       60.86     11.93 o 
  -5   4   6     1467.67     1359.07     57.95 o 
  -4   4   6       37.17       33.12     35.63 o 
  -3   4   6     2246.29     2087.91     65.00 o 
  -2   4   6      336.82      303.10     16.12 o 
  -1   4   6      327.09      333.70     14.67 o 
   0   4   6      101.42      130.56      6.73 o 
   1   4   6      157.99      152.93      9.18 o 
   2   4   6     1954.71     2024.18     63.27 o 
   3   4   6      150.04      182.50     10.19 o 
   4   4   6      117.49      130.34     11.08 o 
   5   4   6     1972.73     2121.80     84.38 o 
   6   4   6       59.77       73.48     40.31 o 
   7   4   6        0.45       52.38     37.38 o 
   8   4   6       57.73       45.94     53.51 o 
   9   4   6      680.72      654.48     32.18 o 
  -9   5   6       24.67       -3.84     55.50 o 
  -8   5   6      100.97       88.19     15.56 o 
  -7   5   6       36.78       75.93     42.12 o 
  -6   5   6      360.22      369.17     15.05 o 
  -5   5   6        0.23       17.77     38.60 o 
  -4   5   6       12.36      -11.78     34.50 o 
  -3   5   6     1056.86     1082.74     46.12 o 
  -2   5   6      133.55      118.23      9.49 o 
  -1   5   6      353.08      374.46     14.78 o 
   0   5   6      978.94     1024.37     28.92 o 
   1   5   6       12.97       -7.71     30.85 o 
   2   5   6       94.50      100.51      9.49 o 
   3   5   6      427.63      440.81     20.41 o 
   4   5   6      629.23      717.87     27.15 o 
   5   5   6       42.67       14.48     40.78 o 
   6   5   6      211.58      228.88     13.94 o 
   7   5   6       31.67        2.98     45.36 o 
   8   5   6      572.64      602.66     29.14 o 
   9   5   6       36.43       55.86     50.63 o 
  -9   6   6      146.15      165.51     18.42 o 
  -8   6   6        0.11      -49.99     55.09 o 
  -7   6   6        3.97       15.44     46.02 o 
  -6   6   6       42.48       13.51     40.87 o 
  -5   6   6      308.16      327.10     15.95 o 
  -4   6   6      594.44      574.00     23.06 o 
  -3   6   6       28.39       53.43     35.70 o 
  -2   6   6       21.09       43.69     29.46 o 
  -1   6   6        6.56       -7.60      8.68 o 
   0   6   6       97.89       95.26      6.56 o 
   1   6   6       29.68       28.91     31.64 o 
   2   6   6     1152.88     1204.81     47.54 o 
   3   6   6        3.71       -8.23     35.47 o 
   4   6   6      133.04      133.60     12.08 o 
   5   6   6      495.97      483.64     19.14 o 
   6   6   6       12.31       39.13     39.13 o 
   7   6   6       91.73      106.22     14.44 o 
   8   6   6       14.59       32.05     15.05 o 
   9   6   6      269.59      242.90     20.21 o 
  -9   7   6       33.06       12.40     59.34 o 
  -8   7   6       30.62       82.20     55.17 o 
  -7   7   6        7.71      -13.02     48.27 o 
  -6   7   6      162.38      165.53     14.13 o 
  -5   7   6       72.22       15.38     44.39 o 
  -4   7   6       69.45       69.70     11.64 o 
  -3   7   6      201.23      187.94     11.95 o 
  -2   7   6      639.51      615.03     27.35 o 
  -1   7   6     1303.29     1241.32     53.57 o 
   0   7   6      189.02      194.25      8.06 o 
   1   7   6       30.38        1.98     39.74 o 
   2   7   6      213.78      193.77     11.99 o 
   3   7   6      485.23      440.91     16.52 o 
   4   7   6        0.13      -27.12     37.71 o 
   5   7   6      440.42      413.88     16.78 o 
   6   7   6      128.15      112.91     14.01 o 
   7   7   6       47.54       36.02     49.45 o 
   8   7   6      429.51      446.15     19.61 o 
  -8   8   6        0.06      -55.37     55.37 o 
  -7   8   6      216.44      236.01     17.04 o 
  -6   8   6       54.14       80.27     46.72 o 
  -5   8   6       83.57       44.11     43.32 o 
  -4   8   6      128.04      139.63     12.55 o 
  -3   8   6      156.63      161.36     12.26 o 
  -2   8   6      704.88      717.45     22.44 o 
  -1   8   6      552.98      520.09     22.97 o 
   0   8   6      387.86      379.42     10.90 o 
   1   8   6      502.26      506.84     21.29 o 
   2   8   6       69.57       38.97     40.43 o 
   3   8   6      153.57      148.60     12.89 o 
   4   8   6      354.45      401.65     15.20 o 
   5   8   6       42.09       19.86     47.47 o 
   6   8   6      175.43      243.20     15.47 o 
   7   8   6      424.11      444.25     20.69 o 
   8   8   6       17.94      100.10     55.63 o 
  -8   9   6      202.98      110.06     66.35 o 
  -7   9   6        1.52      -56.45     56.45 o 
  -6   9   6      231.65      244.39     16.72 o 
  -5   9   6      229.97      219.48     15.76 o 
  -4   9   6       36.67       43.64     45.80 o 
  -3   9   6      398.74      390.43     16.32 o 
  -2   9   6      237.01      224.22     13.01 o 
  -1   9   6      816.15      811.31     33.27 o 
   0   9   6      307.49      325.04      9.91 o 
   1   9   6     2803.34     2986.61     97.06 o 
   2   9   6      720.58     1022.58     30.79 o 
   3   9   6      182.67      168.01     13.67 o 
   4   9   6       10.91      -47.65     47.65 o 
   5   9   6      394.83      407.63     17.50 o 
   6   9   6      103.23       59.58     52.96 o 
   7   9   6        6.41        3.65     50.30 o 
  -7  10   6        6.93       35.20     55.99 o 
  -6  10   6       56.95       75.88     52.36 o 
  -5  10   6        1.09       29.20     46.46 o 
  -4  10   6       63.44       20.99     44.87 o 
  -3  10   6       19.12       16.67     42.77 o 
  -2  10   6      109.37      121.15     12.87 o 
  -1  10   6      337.93      341.10     14.87 o 
   0  10   6     1220.87     1399.31    123.26 o 
   1  10   6       65.72       82.48     12.48 o 
   2  10   6      437.61      473.25     16.22 o 
   3  10   6      449.15      455.90     17.03 o 
   4  10   6      688.71      697.83     29.39 o 
   5  10   6      175.20      184.47     15.69 o 
   6  10   6       40.62       17.64     52.58 o 
   7  10   6       13.59      -40.36     56.07 o 
  -7  11   6       27.53       16.67     59.97 o 
  -5  11   6       31.80      -32.20     57.36 o 
  -4  11   6        1.34       -9.79     44.55 o 
  -3  11   6        5.60       33.82     43.48 o 
  -2  11   6      101.27       95.05     13.98 o 
  -1  11   6     1832.84     1593.99     69.10 o 
   0  11   6       52.61       55.40     30.21 o 
   1  11   6      323.90      302.52     15.57 o 
   2  11   6       16.66      -47.41     47.41 o 
   3  11   6        0.68       -3.04     47.55 o 
   4  11   6      321.41      268.50     17.70 o 
   5  11   6      255.27      253.63     17.83 o 
   6  11   6        8.37      -62.12     62.12 o 
  -6  12   6       25.26      -65.57     65.57 o 
  -5  12   6       22.64       -3.86     61.30 o 
  -4  12   6       29.37      -39.88     57.88 o 
  -3  12   6      863.99      800.75     29.18 o 
  -2  12   6      609.69      645.57     26.61 o 
  -1  12   6        4.23       15.76     45.47 o 
   0  12   6      355.89      326.04     12.12 o 
   1  12   6        0.04      -49.36     51.44 o 
   2  12   6      412.03      380.05     18.04 o 
   3  12   6       47.24       56.45     53.03 o 
   4  12   6      106.10      112.86     15.51 o 
   5  12   6       43.22       86.16     58.74 o 
  -5  13   6      229.79      234.76     20.14 o 
  -4  13   6      691.69      668.90     33.51 o 
  -3  13   6       11.01      -26.26     59.53 o 
  -2  13   6      315.83      375.46     19.16 o 
  -1  13   6      108.81      100.47     16.44 o 
   0  13   6        4.32      -19.61     81.21 o 
   1  13   6      594.25      575.53     29.43 o 
   2  13   6       95.47       24.40     57.59 o 
   3  13   6      285.06      279.44     18.27 o 
   4  13   6       28.51       28.24     17.02 o 
  -3  14   6      539.69      557.94     22.26 o 
  -2  14   6       96.82       94.43     18.03 o 
  -1  14   6      280.52      282.61     19.06 o 
   0  14   6       60.80       65.74     16.52 o 
   1  14   6        1.64        7.72     56.25 o 
   2  14   6      167.24      161.19     18.65 o 
   3  14   6      176.72      186.33     19.63 o 
   0  15   6       95.49       70.79     65.99 o 
  -9   0   7       26.93       59.14     52.93 o 
  -7   0   7      521.07      520.02     25.37 o 
  -5   0   7     1129.38     1108.57     44.54 o 
  -3   0   7      313.31      259.24     12.03 o 
  -1   0   7     2247.79     2510.72     64.00 o 
   1   0   7     1222.67     1197.16     49.02 o 
   3   0   7      675.32      733.96     32.04 o 
   5   0   7       19.02        0.00     38.18 o 
   7   0   7       35.67      -14.39     48.34 o 
   9   0   7        6.33      -22.98     55.64 o 
 -10   1   7        4.62      -41.79     63.08 o 
  -9   1   7       43.30       59.37     54.91 o 
  -8   1   7      601.59      675.84     26.69 o 
  -7   1   7        5.79      -24.79     45.93 o 
  -6   1   7      285.51      285.22     13.34 o 
  -5   1   7      220.03      216.58     11.86 o 
  -4   1   7      628.93      671.35     27.26 o 
  -3   1   7      852.52      945.01     36.78 o 
  -2   1   7      372.26      307.43     12.62 o 
  -1   1   7       50.10       62.98      8.16 o 
   0   1   7     1171.20     1220.63     34.15 o 
   1   1   7      668.39      699.36     28.44 o 
   2   1   7      189.56      214.90      9.47 o 
   3   1   7       57.72       42.62      9.06 o 
   4   1   7      473.76      500.31     22.26 o 
   5   1   7      553.20      566.68     25.85 o 
   6   1   7      249.93      229.55     13.83 o 
   7   1   7        6.52      -11.56     40.07 o 
   8   1   7       19.10       -2.20     14.17 o 
   9   1   7       56.77        3.84     56.74 o 
  -9   2   7       32.25       47.60     15.83 o 
  -8   2   7      227.36      242.22     16.48 o 
  -7   2   7       63.85       61.47     45.05 o 
  -6   2   7       94.99       75.27     12.49 o 
  -5   2   7     1530.16     1631.10     65.20 o 
  -4   2   7        0.22      -18.33     30.51 o 
  -3   2   7      372.02      369.13     17.57 o 
  -2   2   7      634.17      671.12     31.40 o 
  -1   2   7      937.27      823.17     36.09 o 
   0   2   7       48.06       27.87      7.83 o 
   1   2   7      480.12      454.44     17.40 o 
   2   2   7      426.69      428.80     15.64 o 
   3   2   7       51.21       68.50      9.09 o 
   4   2   7       22.81       27.66      9.95 o 
   5   2   7      101.63      118.27     11.76 o 
   6   2   7       36.24       56.12     38.26 o 
   7   2   7      624.24      609.04     26.42 o 
   8   2   7        1.38      -39.39     48.58 o 
   9   2   7      207.26      207.52     18.20 o 
  -9   3   7      274.48      261.41     19.45 o 
  -8   3   7       20.21       79.17     46.54 o 
  -7   3   7      253.17      244.35     14.91 o 
  -6   3   7      175.00      187.71     13.28 o 
  -5   3   7       33.88       54.00     34.09 o 
  -4   3   7       63.07       93.19      9.49 o 
  -3   3   7       58.82       54.31      9.28 o 
  -2   3   7     4064.73     3729.97     82.13 o 
  -1   3   7     1035.85     1114.68     45.52 o 
   0   3   7     1326.61     1431.18     38.39 o 
   1   3   7      539.21      591.07     25.18 o 
   2   3   7      102.02      110.22      9.42 o 
   3   3   7      392.64      378.47     14.34 o 
   4   3   7       16.85       -4.13     35.67 o 
   5   3   7      121.49      135.92     12.11 o 
   6   3   7       28.63       28.76     42.97 o 
   7   3   7      680.38      692.81     27.95 o 
   8   3   7       71.68        9.98     56.01 o 
   9   3   7        5.69       19.72     56.85 o 
  -9   4   7       50.57       48.34     16.92 o 
  -8   4   7      323.99      344.64     18.03 o 
  -7   4   7        3.85       29.76     44.13 o 
  -6   4   7        0.15      -15.54     41.76 o 
  -5   4   7        3.15        4.50     37.81 o 
  -4   4   7      310.70      313.27     12.18 o 
  -3   4   7        8.28       17.67     27.43 o 
  -2   4   7       35.24       38.91     29.23 o 
  -1   4   7       78.02       74.99      8.67 o 
   0   4   7      453.77      449.78     21.96 o 
   1   4   7     1489.00     1623.61     58.89 o 
   2   4   7     1575.64     1563.88     60.24 o 
   3   4   7      198.03      196.61     11.33 o 
   4   4   7      840.97      826.67     31.13 o 
   5   4   7      138.34      135.10     12.94 o 
   6   4   7      216.01      260.59     14.39 o 
   7   4   7       11.12       15.08     48.33 o 
   8   4   7      762.28      751.49     30.86 o 
   9   4   7        4.24      -24.17     58.52 o 
  -9   5   7      332.16      350.20     20.64 o 
  -8   5   7        0.26      -10.66     49.36 o 
  -7   5   7      100.40      111.97     14.34 o 
  -6   5   7       21.89        2.70     43.65 o 
  -5   5   7        0.45      -30.80     42.12 o 
  -4   5   7      248.19      232.89     12.60 o 
  -3   5   7       58.17        5.75     36.35 o 
  -2   5   7      193.51      208.23     10.25 o 
  -1   5   7       12.99       -8.32     29.93 o 
   0   5   7      222.64      238.40     11.67 o 
   1   5   7     3596.65     3620.72     87.21 o 
   2   5   7        7.42      -30.18     36.23 o 
   3   5   7      843.68      921.55     39.90 o 
   4   5   7        1.44      -15.98     36.25 o 
   5   5   7     1155.20     1220.76     50.26 o 
   6   5   7       27.35       64.91     39.71 o 
   7   5   7      473.33      484.66     18.03 o 
   8   5   7       81.65       56.34     58.39 o 
   9   5   7       43.96       37.24     65.95 o 
  -9   6   7        0.15      -41.06     58.07 o 
  -8   6   7       22.23       22.16     51.58 o 
  -7   6   7       99.18       64.66     58.55 o 
  -6   6   7        6.44      -28.50     46.81 o 
  -5   6   7      200.42      208.88     13.51 o 
  -4   6   7      133.82      120.97     12.35 o 
  -3   6   7     1025.41     1010.87     42.52 o 
  -2   6   7      389.60      356.24     14.83 o 
  -1   6   7     1400.62     1401.65     59.36 o 
   0   6   7      412.73      428.97     12.34 o 
   1   6   7      167.47      208.32     11.82 o 
   2   6   7      971.69     1106.41     41.91 o 
   3   6   7        0.94      -38.39     38.39 o 
   4   6   7     1330.27     1280.50     56.03 o 
   5   6   7      171.57      156.69     14.01 o 
   6   6   7      885.92      843.90     37.15 o 
   7   6   7        7.80      -16.31     51.26 o 
   8   6   7      349.98      363.70     19.02 o 
  -8   7   7        3.09      -42.45     58.15 o 
  -7   7   7       21.36       33.98     51.99 o 
  -6   7   7      582.10      660.56     24.80 o 
  -5   7   7       57.31       13.58     42.91 o 
  -4   7   7        2.51        9.86     38.91 o 
  -3   7   7       44.12       20.13     37.55 o 
  -2   7   7     1453.70     1353.35     57.40 o 
  -1   7   7     2766.11     2679.80     81.97 o 
   0   7   7      144.76      127.40      7.90 o 
   1   7   7      151.60      176.68     11.74 o 
   2   7   7       13.06        9.21     10.51 o 
   3   7   7      817.64      823.67     34.69 o 
   4   7   7        9.36      -40.51     40.51 o 
   5   7   7      894.33      838.65     39.69 o 
   6   7   7      101.76       27.54     53.87 o 
   7   7   7      243.93      301.48     17.16 o 
   8   7   7      142.10       51.59     61.98 o 
  -8   8   7       20.81        0.00     61.70 o 
  -7   8   7       36.56       47.33     59.26 o 
  -6   8   7      636.64      670.59     25.03 o 
  -5   8   7      306.51      283.95     15.88 o 
  -4   8   7        0.79      -39.92     42.17 o 
  -3   8   7      365.81      366.01     14.71 o 
  -2   8   7       28.81       40.00     11.09 o 
  -1   8   7     2082.74     1890.55     76.87 o 
   0   8   7       18.49        8.47     25.03 o 
   1   8   7       62.15       27.83     40.11 o 
   2   8   7      389.04      384.66     14.86 o 
   3   8   7      115.29      115.63     12.82 o 
   4   8   7      442.07      454.61     18.78 o 
   5   8   7       23.81       -2.93     45.85 o 
   6   8   7       27.79       42.19     48.46 o 
   7   8   7       63.90       65.79     15.57 o 
   8   8   7       67.23      -24.91     66.95 o 
  -7   9   7       33.21       -3.85     59.37 o 
  -6   9   7      300.08      348.51     18.32 o 
  -5   9   7       18.80      -12.60     48.21 o 
  -4   9   7      692.98      765.02     32.93 o 
  -3   9   7        5.28      -46.58     46.58 o 
  -2   9   7      779.61      810.74     32.97 o 
  -1   9   7       87.46       75.23     12.31 o 
   0   9   7     1226.67     1577.26    212.34 o 
   1   9   7     1148.10     1146.82     50.20 o 
   2   9   7      308.11      324.34     14.58 o 
   3   9   7       89.51       67.38     13.13 o 
   4   9   7      246.44      302.33     15.57 o 
   5   9   7       24.40       47.20     47.92 o 
   6   9   7       97.30       48.08     57.47 o 
   7   9   7       99.26      115.99     17.90 o 
  -7  10   7      124.04       -8.09     69.11 o 
  -6  10   7       32.35       44.95     58.38 o 
  -5  10   7      757.21      782.82     33.34 o 
  -4  10   7      107.69       59.85     53.83 o 
  -3  10   7      902.65      887.25     39.96 o 
  -2  10   7       22.28       47.60     41.53 o 
  -1  10   7       30.44       13.61     44.25 o 
   0  10   7       23.99       34.12     31.36 o 
   1  10   7      311.42      307.82     15.83 o 
   2  10   7      210.56      213.42     15.05 o 
   3  10   7      163.76      155.71     14.68 o 
   4  10   7      116.70      109.29     14.75 o 
   5  10   7      290.95      311.53     17.55 o 
   6  10   7      284.59      289.10     18.12 o 
   7  10   7       61.73        8.37     67.57 o 
  -6  11   7       57.23       83.12     61.96 o 
  -5  11   7        7.04      -40.84     53.30 o 
  -4  11   7      507.84      701.37     21.46 o 
  -3  11   7       71.55       58.10     53.72 o 
  -2  11   7      127.77      148.68     15.30 o 
  -1  11   7       18.41       54.30     38.75 o 
   0  11   7       25.89        0.01     32.83 o 
   1  11   7       15.50      -11.77     46.31 o 
   2  11   7        9.85       24.32     46.30 o 
   3  11   7      329.13      317.57     17.35 o 
   4  11   7        3.13      -13.46     50.71 o 
   5  11   7       53.97        7.24     54.34 o 
   6  11   7       51.45       28.59     61.12 o 
  -5  12   7      264.08      268.47     19.84 o 
  -4  12   7       42.42       46.82     16.03 o 
  -3  12   7      603.28      618.67     21.80 o 
  -2  12   7      833.56     1029.99     35.75 o 
  -1  12   7        0.60       29.80     47.40 o 
   0  12   7      186.54      171.59     11.49 o 
   1  12   7       50.50       77.45     47.10 o 
   2  12   7      128.84      141.40     15.64 o 
   3  12   7       10.63       58.58     46.86 o 
   4  12   7       38.81       61.90     54.01 o 
   5  12   7       20.98      -62.80     62.80 o 
  -4  13   7       87.36       72.40     61.66 o 
  -3  13   7       95.82       61.42     60.32 o 
  -2  13   7       89.77       86.43     55.62 o 
  -1  13   7       87.60      101.57     16.27 o 
   0  13   7      300.93      316.82     19.63 o 
   1  13   7        1.28       31.55     47.55 o 
   2  13   7      222.39       68.45     63.02 o 
   3  13   7       70.76       31.33     60.53 o 
   4  13   7        0.12      -60.65     60.65 o 
  -3  14   7        7.35       16.67     62.93 o 
  -2  14   7       28.93       24.25     61.28 o 
  -1  14   7        8.95      -31.74     61.06 o 
   0  14   7       14.32      -13.40     41.47 o 
   1  14   7      130.78      108.10     65.17 o 
   2  14   7      293.43      269.35     20.30 o 
  -8   0   8      176.22       53.64     59.70 o 
  -6   0   8       99.72       40.92     42.95 o 
  -4   0   8     1086.15     1101.66     44.24 o 
  -2   0   8        9.61       44.35     27.48 o 
   0   0   8       28.21       34.59     18.86 o 
   2   0   8     1287.89     1318.84     55.85 o 
   4   0   8      201.12      236.18     12.14 o 
   6   0   8        4.92       51.04     37.41 o 
   8   0   8      240.98      214.19     16.93 o 
  -9   1   8      134.06       91.83     61.09 o 
  -8   1   8       71.36       53.55     15.61 o 
  -7   1   8      225.23      211.77     15.80 o 
  -6   1   8       17.05       38.57     39.16 o 
  -5   1   8      340.09      342.65     16.16 o 
  -4   1   8       28.86       21.72     28.88 o 
  -3   1   8       96.08      100.42      9.53 o 
  -2   1   8      343.46      375.33     14.74 o 
  -1   1   8       55.04       53.45      8.51 o 
   0   1   8       36.17       38.65      8.27 o 
   1   1   8      397.05      410.73     15.62 o 
   2   1   8        0.70       16.74     28.86 o 
   3   1   8      133.38      146.85     10.87 o 
   4   1   8      885.64      943.97     35.88 o 
   5   1   8     1002.45     1017.02     39.74 o 
   6   1   8      158.06      153.52     14.37 o 
   7   1   8      183.84      168.33     15.28 o 
   8   1   8        0.35      -27.07     49.71 o 
   9   1   8      263.84      278.81     19.37 o 
  -9   2   8        9.17       27.05     55.99 o 
  -8   2   8       11.32       -3.40     51.63 o 
  -7   2   8       11.16       44.88     41.24 o 
  -6   2   8     1209.75     1121.62     54.76 o 
  -5   2   8      186.93      200.97     12.42 o 
  -4   2   8      313.14      299.67     15.92 o 
  -3   2   8        0.31       -7.25     28.14 o 
  -2   2   8      566.54      596.05     27.21 o 
  -1   2   8      103.78      105.62      8.82 o 
   0   2   8       65.97       87.56      6.18 o 
   1   2   8       46.95       47.79      8.84 o 
   2   2   8      100.97      112.64      9.70 o 
   3   2   8       75.04       78.55     10.16 o 
   4   2   8      107.48      121.02     11.56 o 
   5   2   8      281.74      281.39     13.96 o 
   6   2   8      887.04      856.52     36.12 o 
   7   2   8       22.64        1.29     13.74 o 
   8   2   8      459.28      424.33     22.11 o 
   9   2   8       68.73       95.82     17.26 o 
  -9   3   8      216.42      209.94     19.08 o 
  -8   3   8       13.53       87.68     48.72 o 
  -7   3   8        5.59       -3.05     46.37 o 
  -6   3   8      197.43      230.94     14.21 o 
  -5   3   8      216.54      188.36     13.24 o 
  -4   3   8      815.26      837.79     34.79 o 
  -3   3   8      184.55      181.67     10.85 o 
  -2   3   8      605.34      613.28     26.33 o 
  -1   3   8       12.99       26.07     29.34 o 
   0   3   8      356.95      421.79     15.51 o 
   1   3   8        0.84       10.09     27.73 o 
   2   3   8      985.40      966.27     38.11 o 
   3   3   8       10.52      -16.09     34.83 o 
   4   3   8       72.29       77.23     11.76 o 
   5   3   8      796.04      749.61     28.03 o 
   6   3   8      511.62      499.08     19.12 o 
   7   3   8       32.50       71.53     45.28 o 
   8   3   8       31.44       25.02     15.39 o 
   9   3   8      262.29      353.08     19.93 o 
  -9   4   8       30.89        7.14     17.40 o 
  -8   4   8      103.40       83.99     17.09 o 
  -7   4   8      209.22      180.03     16.12 o 
  -6   4   8      304.49      314.12     15.40 o 
  -5   4   8        0.33       -4.93     38.93 o 
  -4   4   8        5.19       -4.35     34.85 o 
  -3   4   8      787.06      758.60     35.52 o 
  -2   4   8      238.63      232.06     11.16 o 
  -1   4   8      937.04      958.82     43.72 o 
   0   4   8      185.66      182.93      7.35 o 
   1   4   8     1684.15     1731.15     63.02 o 
   2   4   8      173.49      178.55     11.37 o 
   3   4   8      398.23      407.92     15.35 o 
   4   4   8      571.30      533.10     24.97 o 
   5   4   8        1.41       20.56     38.56 o 
   6   4   8       68.54       37.64     45.87 o 
   7   4   8       14.80       -6.39     46.88 o 
   8   4   8       67.41       35.64     54.51 o 
  -9   5   8        5.33      -62.92     62.92 o 
  -8   5   8       91.00       48.23     58.78 o 
  -7   5   8        1.98      -35.88     47.61 o 
  -6   5   8      203.52      196.81     15.40 o 
  -5   5   8      499.85      493.40     20.03 o 
  -4   5   8      993.80      955.05     37.87 o 
  -3   5   8      126.19      123.67     11.24 o 
  -2   5   8     1792.77     1703.74     69.19 o 
  -1   5   8       19.44       52.59     32.21 o 
   0   5   8      136.48      153.19      7.80 o 
   1   5   8        4.88       11.78     32.40 o 
   2   5   8     2755.55     2501.13     83.90 o 
   3   5   8        3.70       11.18     33.84 o 
   4   5   8       24.33       37.42     12.04 o 
   5   5   8       29.57       43.02     42.26 o 
   6   5   8       28.31       64.78     41.32 o 
   7   5   8       47.34       13.24     49.98 o 
   8   5   8       43.25      -46.17     55.08 o 
  -8   6   8        9.07       38.49     48.22 o 
  -7   6   8       40.68       34.03     46.28 o 
  -6   6   8      207.43      220.70     15.34 o 
  -5   6   8      478.36      500.25     19.71 o 
  -4   6   8        2.45      -44.26     44.26 o 
  -3   6   8     3406.10     3281.79     96.58 o 
  -2   6   8       28.33       61.06     33.95 o 
  -1   6   8     2133.89     2047.33     76.28 o 
   0   6   8        1.39        3.38     23.78 o 
   1   6   8     2822.90     2953.06     89.22 o 
   2   6   8      154.12      144.26     12.13 o 
   3   6   8      777.27      753.67     33.94 o 
   4   6   8      289.64      265.76     15.83 o 
   5   6   8      353.28      459.36     19.95 o 
   6   6   8        6.90      -18.50     44.77 o 
   7   6   8       13.16       37.38     48.91 o 
   8   6   8        7.15      -35.85     56.47 o 
  -8   7   8        9.84       -7.94     60.96 o 
  -7   7   8      197.04      213.26     17.46 o 
  -6   7   8       46.27       16.07     49.37 o 
  -5   7   8      324.47      335.19     15.84 o 
  -4   7   8       63.27       72.70     12.38 o 
  -3   7   8      397.83      414.93     15.12 o 
  -2   7   8     2166.42     2221.36     81.11 o 
  -1   7   8      196.88      205.07     12.53 o 
   0   7   8      516.22      645.51     68.78 o 
   1   7   8       32.61        4.61     40.04 o 
   2   7   8     1495.69     1434.44     54.67 o 
   3   7   8        0.22       -7.04     11.67 o 
   4   7   8      357.53      384.61     15.21 o 
   5   7   8      913.94      929.40     36.43 o 
   6   7   8       63.86       16.22     53.42 o 
   7   7   8      105.24       78.22     54.97 o 
   8   7   8        9.14      -69.90     69.90 o 
  -8   8   8      154.06      179.87     19.05 o 
  -7   8   8        5.70       -3.79     52.03 o 
  -6   8   8      480.40      502.39     23.80 o 
  -5   8   8      231.54      240.73     16.10 o 
  -4   8   8      593.85      612.38     18.60 o 
  -3   8   8       89.27       80.83     13.16 o 
  -2   8   8      423.43      414.76     15.23 o 
  -1   8   8       15.43        0.00     39.04 o 
   0   8   8       53.81       66.50     34.53 o 
   1   8   8      369.50      367.89     15.30 o 
   2   8   8       87.81       28.14     44.68 o 
   3   8   8        2.04        8.16     42.19 o 
   4   8   8      935.43      896.29     35.63 o 
   5   8   8       58.04       58.63     14.16 o 
   6   8   8       89.95       84.18     15.28 o 
   7   8   8       47.53      -27.38     54.76 o 
  -7   9   8      259.65      259.43     19.89 o 
  -6   9   8       75.04        7.32     63.67 o 
  -5   9   8      258.78      226.04     16.70 o 
  -4   9   8        0.80       27.72     45.57 o 
  -3   9   8       37.56       33.45     13.09 o 
  -2   9   8        1.36       -5.46     43.79 o 
  -1   9   8      104.42      105.18     13.35 o 
   0   9   8        3.01       38.09     29.01 o 
   1   9   8        0.16       29.47     40.46 o 
   2   9   8       33.81       23.77     12.56 o 
   3   9   8      228.97      196.38     15.13 o 
   4   9   8        8.48       36.91     45.83 o 
   5   9   8      353.83      330.22     17.34 o 
   6   9   8       48.29       39.48     49.85 o 
   7   9   8      146.97      176.04     18.79 o 
  -6  10   8      298.79      296.38     19.18 o 
  -5  10   8        4.29       10.80     55.08 o 
  -4  10   8       16.64       79.72     47.67 o 
  -3  10   8      108.07      116.11     14.55 o 
  -2  10   8        0.30       -3.00     44.10 o 
  -1  10   8       11.93       17.39     43.97 o 
   0  10   8        4.37       -0.23     33.12 o 
   1  10   8      196.02      196.06     15.74 o 
   2  10   8       79.45       73.95     49.23 o 
   3  10   8       19.23       74.63     43.87 o 
   4  10   8      159.81      159.45     16.07 o 
   5  10   8       47.19       67.58     15.47 o 
   6  10   8      282.37      273.65     20.08 o 
  -6  11   8        3.30      -66.61     66.61 o 
  -5  11   8      110.93      117.89     17.27 o 
  -4  11   8      495.53      538.14     21.91 o 
  -3  11   8       90.96      113.32     15.78 o 
  -2  11   8        1.14       35.95     44.56 o 
  -1  11   8       36.98      -60.34     60.34 o 
   0  11   8      285.34      283.98     11.18 o 
   1  11   8       84.18       98.53     14.46 o 
   2  11   8      280.50      281.03     16.53 o 
   3  11   8      592.52      596.90     26.77 o 
   4  11   8       47.83       42.28     51.65 o 
   5  11   8      154.27      144.10     18.34 o 
  -5  12   8      176.77      136.33     19.71 o 
  -4  12   8        2.13      -23.26     59.04 o 
  -3  12   8      166.91      160.11     17.89 o 
  -2  12   8       37.01      -21.57     54.75 o 
  -1  12   8      116.13        0.00     61.08 o 
   0  12   8       38.55       62.68     37.19 o 
   1  12   8      394.32      371.70     18.08 o 
   2  12   8      120.21       89.99     52.38 o 
   3  12   8       44.50       64.92     51.90 o 
   4  12   8        0.27      -31.76     57.39 o 
  -3  13   8       20.14       36.01     62.00 o 
  -2  13   8       13.27      -61.99     62.11 o 
  -1  13   8        0.84       65.16     51.14 o 
   0  13   8      357.39      356.40     13.85 o 
   1  13   8       14.95       33.02     16.46 o 
   2  13   8        0.55      -31.41     61.33 o 
   3  13   8        0.19       57.04     58.05 o 
  -1  14   8        4.49        8.27     57.12 o 
   0  14   8       26.84       36.60     41.16 o 
   1  14   8       99.23       65.06     19.34 o 
  -9   0   9      144.11      158.42     18.10 o 
  -7   0   9        2.66      -43.83     51.72 o 
  -5   0   9      141.67      162.46     12.31 o 
  -3   0   9       51.78       51.16     34.43 o 
  -1   0   9     7330.99     6921.43    115.61 o 
   1   0   9      292.53      321.78     13.07 o 
   3   0   9     7273.42     7026.56    129.40 o 
   5   0   9      770.66      809.64     34.17 o 
   7   0   9       69.05       48.99     14.68 o 
  -9   1   9       68.28      104.11     56.78 o 
  -8   1   9       25.67       74.98     50.88 o 
  -7   1   9      112.79      111.22     15.48 o 
  -6   1   9       11.58        2.77     40.84 o 
  -5   1   9        3.80      -22.17     37.84 o 
  -4   1   9       16.66       50.06     35.63 o 
  -3   1   9       67.55       43.58     36.37 o 
  -2   1   9      724.20      693.72     32.67 o 
  -1   1   9       16.83       26.82      8.71 o 
   0   1   9     1192.87     1152.67     40.89 o 
   1   1   9      154.16      139.90     10.23 o 
   2   1   9       26.86       19.43     35.39 o 
   3   1   9       26.33       42.21     36.97 o 
   4   1   9     1920.57     1971.76     75.28 o 
   5   1   9      499.34      490.63     24.06 o 
   6   1   9      408.14      409.84     24.04 o 
   7   1   9      139.69      161.42     15.06 o 
   8   1   9      104.28      100.14     59.10 o 
  -9   2   9        0.45       32.33     47.99 o 
  -8   2   9       15.91       36.10     50.02 o 
  -7   2   9       13.02       44.56     55.87 o 
  -6   2   9        9.95      -11.22     46.61 o 
  -5   2   9        8.54       10.17     11.21 o 
  -4   2   9      527.93      568.66     22.15 o 
  -3   2   9        3.44        8.04      9.96 o 
  -2   2   9      455.62      446.38     20.73 o 
  -1   2   9     1356.77     1343.91     58.59 o 
   0   2   9        4.32       10.53     22.92 o 
   1   2   9       80.50       45.04     35.26 o 
   2   2   9      235.63      237.97     11.95 o 
   3   2   9       27.80       12.90     38.93 o 
   4   2   9      608.81      581.96     22.82 o 
   5   2   9      289.41      301.31     14.97 o 
   6   2   9     1284.09     1304.53     58.39 o 
   7   2   9      189.44      152.77     15.91 o 
   8   2   9      155.38       54.16     62.74 o 
  -9   3   9      129.43      118.72     18.67 o 
  -7   3   9       85.56      103.62     14.88 o 
  -6   3   9       21.44       43.06     45.67 o 
  -5   3   9      263.02      261.15     14.01 o 
  -4   3   9       34.83       33.97     11.10 o 
  -3   3   9      431.83      456.69     20.13 o 
  -2   3   9      221.62      231.60     11.38 o 
  -1   3   9       86.93       84.44      9.88 o 
   0   3   9      182.44      176.92      7.70 o 
   1   3   9        0.45       46.64     33.48 o 
   2   3   9     1805.62     1653.11     67.30 o 
   3   3   9      160.48      153.38     11.82 o 
   4   3   9       68.00       43.89     42.08 o 
   5   3   9       32.17       -2.70     40.33 o 
   6   3   9       79.96       23.67     50.82 o 
   7   3   9      274.28      270.71     17.19 o 
   8   3   9       36.64       26.90     54.75 o 
  -8   4   9      601.01      612.09     24.23 o 
  -7   4   9       31.64      -40.05     53.20 o 
  -6   4   9      230.19      271.38     15.41 o 
  -5   4   9      301.92      303.80     14.71 o 
  -4   4   9      290.39      304.80     16.44 o 
  -3   4   9       71.90       45.56     11.64 o 
  -2   4   9      423.37      429.89     16.50 o 
  -1   4   9        0.32      -25.57     34.59 o 
   0   4   9       72.35       53.31     26.14 o 
   1   4   9      985.28      997.64     43.19 o 
   2   4   9       35.55      -38.58     38.58 o 
   3   4   9       74.40       58.54     11.38 o 
   4   4   9       24.01       15.12     42.63 o 
   5   4   9        6.54      -46.36     46.36 o 
   6   4   9      462.79      457.19     20.78 o 
   7   4   9        5.78       -3.34     49.19 o 
   8   4   9      110.57       98.23     61.12 o 
  -8   5   9       19.14       50.07     49.76 o 
  -7   5   9      248.29      250.91     17.49 o 
  -6   5   9      218.72      223.47     15.80 o 
  -5   5   9     2841.41     2811.74    105.39 o 
  -4   5   9       53.43       17.73     41.30 o 
  -3   5   9      416.91      437.04     17.42 o 
  -2   5   9       76.54       60.58     38.83 o 
  -1   5   9      984.01      984.95     37.52 o 
   0   5   9        4.88       -1.72     25.35 o 
   1   5   9      297.51      296.47     13.04 o 
   2   5   9        8.38       24.90     34.69 o 
   3   5   9      739.92      707.25     26.94 o 
   4   5   9      177.06      146.39     13.10 o 
   5   5   9      337.22      331.82     16.57 o 
   6   5   9        1.94       12.63     50.51 o 
   7   5   9      415.57      396.63     19.73 o 
   8   5   9       31.10        4.03     61.53 o 
  -8   6   9      298.79      294.50     20.60 o 
  -7   6   9        0.07       75.86     50.57 o 
  -6   6   9      561.44      531.32     24.80 o 
  -5   6   9        2.52       17.53     44.31 o 
  -4   6   9      947.34      925.52     38.46 o 
  -3   6   9      598.70      593.57     27.94 o 
  -2   6   9      568.19      547.91     24.01 o 
  -1   6   9       75.67       17.85     37.88 o 
   0   6   9      205.79      209.95      8.79 o 
   1   6   9      225.06      235.38     12.87 o 
   2   6   9       18.57        0.00     38.20 o 
   3   6   9      133.06      144.53     12.87 o 
   4   6   9       37.00       75.04     40.18 o 
   5   6   9      132.88      130.11     14.55 o 
   6   6   9       28.35      -50.59     50.59 o 
   7   6   9        1.44        7.16     48.61 o 
   8   6   9      183.33      168.43     19.91 o 
  -8   7   9      182.84      192.20     18.68 o 
  -7   7   9      228.72      196.58     18.69 o 
  -6   7   9       34.81       71.55     49.37 o 
  -5   7   9      192.91      173.42     15.60 o 
  -4   7   9       68.61       51.21     43.61 o 
  -3   7   9      195.30      187.90     13.88 o 
  -2   7   9      635.71      615.96     25.38 o 
  -1   7   9      250.43      261.79     15.66 o 
   0   7   9      338.56      353.10     16.21 o 
   1   7   9      198.57      216.13     13.39 o 
   2   7   9      137.71      154.14     13.93 o 
   3   7   9      112.39       84.72     49.27 o 
   4   7   9      110.90       41.25     49.30 o 
   5   7   9        9.99      -31.41     45.96 o 
   6   7   9       70.55       64.32     47.99 o 
   7   7   9       24.32       78.38     54.73 o 
  -7   8   9       22.51       16.65     16.87 o 
  -6   8   9       15.28       25.33     54.99 o 
  -5   8   9        0.09      -51.79     51.79 o 
  -4   8   9       67.26       61.18     52.36 o 
  -3   8   9       33.00        2.84     43.43 o 
  -2   8   9       19.65      -19.04     44.94 o 
  -1   8   9      246.66      241.99     14.08 o 
   0   8   9      383.57      354.72     18.61 o 
   1   8   9      155.05      163.26     14.02 o 
   2   8   9       45.46       46.35     12.97 o 
   3   8   9      171.61      153.45     14.89 o 
   4   8   9       50.90       50.89     13.63 o 
   5   8   9       27.57       33.27     47.75 o 
   6   8   9      155.26      144.74     16.21 o 
   7   8   9       31.43       41.03     63.69 o 
  -7   9   9       42.38       75.73     17.48 o 
  -6   9   9       30.90       30.66     56.58 o 
  -5   9   9        0.07       35.40     49.05 o 
  -4   9   9      193.90      189.42     16.33 o 
  -3   9   9       13.91      -18.53     50.49 o 
  -2   9   9      109.64      122.36     14.23 o 
  -1   9   9        7.51       34.39     42.02 o 
   0   9   9      650.84      643.95     18.34 o 
   1   9   9       10.96      -25.94     46.22 o 
   2   9   9      469.48      460.88     16.83 o 
   3   9   9        3.90       12.30     39.49 o 
   4   9   9      332.88      287.09     17.59 o 
   5   9   9        5.18      -31.18     49.97 o 
   6   9   9       33.73      -39.50     64.90 o 
  -6  10   9      151.74      160.91     18.51 o 
  -5  10   9       51.81        7.56     55.95 o 
  -4  10   9       23.08       60.19     49.94 o 
  -3  10   9        4.68       20.00     45.69 o 
  -2  10   9       12.76        3.21     45.75 o 
  -1  10   9      778.64      711.36     33.15 o 
   0  10   9        0.23        4.17     30.95 o 
   1  10   9      564.59      646.37     24.27 o 
   2  10   9       44.45       38.45     14.55 o 
   3  10   9      649.75      667.79     25.45 o 
   4  10   9       31.65       82.62     51.87 o 
   5  10   9      354.39      328.46     20.11 o 
   6  10   9        0.99      -25.09     61.74 o 
  -5  11   9       57.02       43.76     17.80 o 
  -4  11   9        5.25      -58.35     58.35 o 
  -3  11   9      123.21      140.08     16.50 o 
  -2  11   9       69.27       87.34     51.93 o 
  -1  11   9       20.18       44.16     44.82 o 
   0  11   9       90.84       68.22     14.65 o 
   1  11   9       11.76       84.53     48.45 o 
   2  11   9      678.11      697.02     29.03 o 
   3  11   9       15.90      -54.39     54.39 o 
   4  11   9      340.98      372.93     20.38 o 
   5  11   9        4.35      -64.67     64.67 o 
  -4  12   9       65.31       12.18     61.14 o 
  -3  12   9        8.72      -46.54     58.29 o 
  -2  12   9      452.06      412.94     19.95 o 
  -1  12   9      190.27      198.24     17.50 o 
   0  12   9      191.38      199.15     17.11 o 
   1  12   9      564.60      566.80     25.04 o 
   2  12   9        1.34      -47.06     55.13 o 
   3  12   9      101.53       75.20     53.10 o 
   4  12   9        0.04      -12.48     60.83 o 
  -2  13   9       93.56      132.89     17.97 o 
  -1  13   9      211.38      201.50     19.03 o 
   0  13   9        3.99       20.32     41.54 o 
   1  13   9        2.00      -12.04     57.74 o 
   2  13   9      472.92      449.43     22.39 o 
  -8   0  10      206.87      216.89     18.06 o 
  -6   0  10      284.12      240.15     15.81 o 
  -4   0  10     1506.69     1489.92     61.47 o 
  -2   0  10      497.18      508.75     17.78 o 
   0   0  10      972.89     1042.89     50.25 o 
   2   0  10     7816.50     7668.36    138.61 o 
   4   0  10        5.90      -20.38     39.77 o 
   6   0  10        9.91       67.61     43.89 o 
   8   0  10        3.30       43.52     54.95 o 
  -8   1  10      130.22      105.74     62.39 o 
  -7   1  10      184.36      162.79     16.02 o 
  -6   1  10      145.75       63.21     53.42 o 
  -5   1  10      805.14      846.13     39.11 o 
  -4   1  10       21.75       -2.40     38.52 o 
  -3   1  10      720.17      750.29     31.83 o 
  -2   1  10      120.37       62.26     38.54 o 
  -1   1  10     1201.19     1228.55     47.96 o 
   0   1  10      861.82      861.59     25.19 o 
   1   1  10     2893.76     2816.71     87.75 o 
   2   1  10      561.56      596.07     22.82 o 
   3   1  10       14.09      -27.89     38.05 o 
   4   1  10     1338.28     1423.94     52.79 o 
   5   1  10        1.00       14.17     43.52 o 
   6   1  10       72.52       18.51     53.45 o 
   7   1  10        2.50       60.90     41.58 o 
   8   1  10       76.75       43.65     60.82 o 
  -8   2  10      112.41      143.60     16.53 o 
  -7   2  10      292.96      313.77     17.50 o 
  -6   2  10      105.54      108.87     14.61 o 
  -5   2  10        6.29       30.05     38.63 o 
  -4   2  10      565.68      606.53     17.82 o 
  -3   2  10      154.10      159.58     11.89 o 
  -2   2  10     1233.79     1157.09     47.86 o 
  -1   2  10       12.41        6.12     34.73 o 
   0   2  10        2.37      -20.95     25.11 o 
   1   2  10      594.65      616.86     24.61 o 
   2   2  10       11.99      -24.27     37.56 o 
   3   2  10      625.07      635.97     27.65 o 
   4   2  10      186.11      192.56     13.33 o 
   5   2  10      235.56      223.90     14.90 o 
   6   2  10        0.15       40.61     47.38 o 
   7   2  10      241.86      226.20     16.86 o 
   8   2  10      137.78      112.12     67.00 o 
  -8   3  10       10.61       76.98     51.78 o 
  -7   3  10      565.53      544.62     22.58 o 
  -6   3  10      335.70      326.97     16.72 o 
  -5   3  10       23.09       13.98     41.67 o 
  -4   3  10      116.01      118.50     12.71 o 
  -3   3  10       79.44       71.69     38.41 o 
  -2   3  10      114.20       98.34     12.16 o 
  -1   3  10        1.22      -34.14     34.14 o 
   0   3  10      654.12      542.85     38.90 o 
   1   3  10        8.44       19.54     39.93 o 
   2   3  10     1534.66     1506.46     65.16 o 
   3   3  10        3.65       -2.43     39.13 o 
   4   3  10      492.80      504.46     18.30 o 
   5   3  10        2.65       11.75     43.68 o 
   6   3  10      247.51      237.82     16.08 o 
   7   3  10        8.10       34.76     49.05 o 
   8   3  10      128.58        4.06     67.27 o 
  -8   4  10       11.73       42.31     16.38 o 
  -7   4  10      334.45      320.45     18.68 o 
  -6   4  10       13.53       35.24     46.09 o 
  -5   4  10       11.92       23.09     42.61 o 
  -4   4  10      118.59       79.27     48.07 o 
  -3   4  10      124.64      130.83      8.89 o 
  -2   4  10      163.12      140.72     12.12 o 
  -1   4  10      120.40      104.70     11.16 o 
   0   4  10        0.06       11.01     24.86 o 
   1   4  10      676.03      708.72     28.00 o 
   2   4  10       70.22       30.82     40.10 o 
   3   4  10      651.60      612.63     31.32 o 
   4   4  10       25.10      -41.39     47.24 o 
   5   4  10      749.60      733.71     36.38 o 
   6   4  10        4.68       52.37     46.07 o 
   7   4  10       91.26       84.23     15.87 o 
   8   4  10       40.06       37.33     59.39 o 
  -8   5  10      171.88      121.43     66.26 o 
  -7   5  10       32.20      -14.71     57.88 o 
  -6   5  10      402.73      429.11     18.50 o 
  -5   5  10      286.29      291.52     16.43 o 
  -4   5  10      262.22      255.19     14.72 o 
  -3   5  10       30.20       38.55     37.33 o 
  -2   5  10      367.58      335.59     13.93 o 
  -1   5  10        1.26       25.46     32.74 o 
   0   5  10      173.85      169.37      8.82 o 
   1   5  10      754.17      680.11     34.79 o 
   2   5  10      107.68      131.08     12.49 o 
   3   5  10       78.77       10.64     44.82 o 
   4   5  10      110.71       80.53     46.91 o 
   5   5  10       80.85       72.01     14.65 o 
   6   5  10      362.21      365.21     17.90 o 
   7   5  10       21.04       53.78     60.13 o 
  -7   6  10        8.03      -49.57     60.64 o 
  -6   6  10       81.24       62.39     56.95 o 
  -5   6  10      336.15      344.51     17.27 o 
  -4   6  10       15.82       29.01     41.62 o 
  -3   6  10        4.07      -13.56     42.03 o 
  -2   6  10       22.08       31.00     41.96 o 
  -1   6  10      112.49      127.86     12.73 o 
   0   6  10      337.33      311.40      9.94 o 
   1   6  10      875.55      776.20     40.65 o 
   2   6  10      290.64      271.82     14.38 o 
   3   6  10       20.05      -45.84     45.84 o 
   4   6  10       14.09      -29.49     47.83 o 
   5   6  10      452.56      462.31     18.49 o 
   6   6  10        2.55       27.44     46.38 o 
   7   6  10       75.72       43.75     61.87 o 
  -7   7  10       66.62       86.94     62.86 o 
  -6   7  10       15.06        6.45     15.71 o 
  -5   7  10      121.92       23.31     51.36 o 
  -4   7  10        0.30       43.23     45.48 o 
  -3   7  10       17.34       17.80     12.99 o 
  -2   7  10       13.42      -38.51     47.73 o 
  -1   7  10       25.31       16.07     41.84 o 
   0   7  10      488.07      453.94     12.68 o 
   1   7  10        2.86       11.01     12.50 o 
   2   7  10       71.18       70.34     48.56 o 
   3   7  10      154.43      132.70     14.54 o 
   4   7  10       81.84       56.04     50.48 o 
   5   7  10       28.58       -3.29     53.45 o 
   6   7  10      153.61      164.65     16.55 o 
   7   7  10        9.64       74.41     60.48 o 
  -7   8  10        0.09       20.67     57.60 o 
  -6   8  10      120.84      141.43     16.92 o 
  -5   8  10       77.20       52.89     49.49 o 
  -4   8  10      117.36       88.55     54.78 o 
  -3   8  10        2.12        9.28     45.15 o 
  -2   8  10      487.31      489.59     16.96 o 
  -1   8  10      179.28      213.57     14.79 o 
   0   8  10       18.68       -2.29     31.42 o 
   1   8  10        3.41       11.63     43.88 o 
   2   8  10       65.96       81.31     13.11 o 
   3   8  10      142.70       68.05     59.10 o 
   4   8  10       69.70       92.40     50.91 o 
   5   8  10      299.98      256.73     18.28 o 
   6   8  10       36.24       90.97     51.57 o 
  -6   9  10       72.31       92.17     58.35 o 
  -5   9  10      251.79      244.21     18.36 o 
  -4   9  10       78.10       90.04     15.54 o 
  -3   9  10      261.87      246.52     16.41 o 
  -2   9  10       67.05       51.98     14.58 o 
  -1   9  10      360.49      402.17     17.05 o 
   0   9  10       50.78       70.94     41.77 o 
   1   9  10      280.86      279.99     15.97 o 
   2   9  10      128.92      129.12     15.20 o 
   3   9  10       18.95       49.61     45.60 o 
   4   9  10       81.01       60.45     15.90 o 
   5   9  10        0.01       30.82     49.03 o 
   6   9  10      163.93      201.75     18.90 o 
  -5  10  10       21.05      -35.62     60.80 o 
  -4  10  10      490.77      484.13     20.92 o 
  -3  10  10       16.25       -3.56     50.52 o 
  -2  10  10      539.88      528.83     19.37 o 
  -1  10  10      167.11      171.05     15.77 o 
   0  10  10      268.87      262.74     11.94 o 
   1  10  10      110.32       26.31     55.83 o 
   2  10  10      178.76      159.09     15.42 o 
   3  10  10       61.95       20.69     50.69 o 
   4  10  10       50.04       99.51     59.66 o 
   5  10  10       25.91       69.43     58.63 o 
  -4  11  10       55.03      -27.88     69.10 o 
  -3  11  10      818.71     1079.42     29.70 o 
  -2  11  10       12.94       18.45     53.22 o 
  -1  11  10      537.60      610.38     22.19 o 
   0  11  10       17.06       42.24     36.23 o 
   1  11  10      301.44      294.78     17.85 o 
   2  11  10       44.39       10.65     58.23 o 
   3  11  10      270.45      266.40     19.36 o 
   4  11  10       35.57       24.50     60.99 o 
  -3  12  10       11.95       44.94     55.72 o 
  -2  12  10      398.83      382.31     21.01 o 
  -1  12  10       82.82      -15.58     67.91 o 
   0  12  10      463.43      423.75     23.01 o 
   1  12  10        6.29      -31.26     56.49 o 
   2  12  10       37.17        4.01     59.18 o 
   3  12  10      150.71      161.27     19.08 o 
  -7   0  11      321.45      347.71     18.69 o 
  -5   0  11      380.17      361.98     16.38 o 
  -3   0  11      328.01      341.52     14.44 o 
  -1   0  11       19.16      -38.88     38.88 o 
   1   0  11      428.12      403.50     15.41 o 
   3   0  11      477.82      519.32     21.60 o 
   5   0  11      102.88      117.59     14.40 o 
   7   0  11      312.37      322.10     18.32 o 
  -8   1  11      538.31      529.62     37.63 o 
  -7   1  11       32.40       17.92     55.06 o 
  -6   1  11      152.63      173.26     15.28 o 
  -5   1  11      191.13      189.54     15.09 o 
  -4   1  11      821.44      751.21     36.41 o 
  -3   1  11        3.07      -15.04     40.41 o 
  -2   1  11      101.37       96.83     12.01 o 
  -1   1  11        8.50       18.02     35.35 o 
   0   1  11       97.51       99.58     28.80 o 
   1   1  11       52.82       69.63     11.52 o 
   2   1  11      788.62      785.06     31.01 o 
   3   1  11       57.84       75.75     43.78 o 
   4   1  11        4.02       53.80     38.73 o 
   5   1  11        5.18        3.03     46.19 o 
   6   1  11      306.17      258.86     17.20 o 
   7   1  11        1.27       43.48     52.27 o 
  -8   2  11        2.56      -32.08     60.80 o 
  -7   2  11       35.34       61.59     55.41 o 
  -6   2  11        1.52        0.00     47.67 o 
  -5   2  11      691.67      699.20     28.67 o 
  -4   2  11      182.31      194.06     14.26 o 
  -3   2  11      519.20      451.85     23.34 o 
  -2   2  11      168.08      146.45     12.21 o 
   0   2  11     2788.99     2610.11     62.99 o 
   1   2  11      179.12      177.08     12.92 o 
   2   2  11      233.72      257.31     13.54 o 
   3   2  11      327.03      340.91     14.97 o 
   4   2  11      190.79      203.95     14.71 o 
   5   2  11      222.06      196.91     15.57 o 
   6   2  11       18.21      -39.66     47.32 o 
   7   2  11      406.95      405.24     20.16 o 
  -8   3  11       93.42       77.32     67.85 o 
  -7   3  11       53.02       81.11     54.43 o 
  -6   3  11        0.67      -51.74     51.74 o 
  -5   3  11      117.37      110.01     14.95 o 
  -4   3  11      145.62      142.10     14.36 o 
  -3   3  11      229.22      235.00     14.17 o 
  -2   3  11       85.90       47.18     39.81 o 
  -1   3  11     4723.28     4037.09    109.20 o 
   0   3  11        2.61       15.12     26.14 o 
   1   3  11      443.83      435.04     15.35 o 
   2   3  11       34.83       10.20     37.94 o 
   3   3  11      572.59      554.10     26.00 o 
   4   3  11      302.98      313.57     16.10 o 
   5   3  11      270.49      274.58     16.61 o 
   6   3  11      245.16      246.95     17.11 o 
   7   3  11       11.32      -57.69     57.69 o 
  -8   4  11       14.87      -62.71     62.71 o 
  -7   4  11       31.68       67.96     52.45 o 
  -6   4  11      119.24      105.68     16.04 o 
  -5   4  11        0.03        3.16     50.09 o 
  -4   4  11      400.73      415.66     16.52 o 
  -3   4  11      880.52      881.22     33.84 o 
  -2   4  11      581.14      546.17     23.86 o 
  -1   4  11       57.08       12.52     39.03 o 
   0   4  11       68.76       91.32      9.52 o 
   1   4  11       52.88      -22.86     43.91 o 
   2   4  11      831.16      804.61     35.61 o 
   3   4  11        3.00      -42.06     43.81 o 
   4   4  11      251.61      240.84     16.08 o 
   5   4  11        3.94       25.76     43.55 o 
   6   4  11        6.30      -13.80     55.10 o 
   7   4  11        8.52       23.80     61.96 o 
  -7   5  11       23.86       65.87     53.69 o 
  -6   5  11       38.52      -59.76     59.76 o 
  -5   5  11       52.24       52.50     14.53 o 
  -4   5  11       14.61       72.57     41.13 o 
  -3   5  11        3.06        8.46     37.66 o 
  -2   5  11       19.40       51.20     42.00 o 
  -1   5  11      357.69      356.36     16.84 o 
   0   5  11       79.00       70.69     11.85 o 
   1   5  11        6.38       18.58     40.96 o 
   2   5  11        4.56      -59.18     59.18 o 
   3   5  11      670.98      595.36     25.08 o 
   4   5  11       28.08       49.09     46.83 o 
   5   5  11      112.36      100.57     15.60 o 
   6   5  11       22.88       37.34     15.09 o 
   7   5  11       26.19        0.00     60.04 o 
  -7   6  11        0.32      -57.68     57.68 o 
  -6   6  11       21.78        3.75     15.98 o 
  -5   6  11       17.48        0.00     45.07 o 
  -4   6  11      101.31      -25.33     57.35 o 
  -3   6  11        8.95       44.72     43.31 o 
  -2   6  11      413.44      445.50     16.34 o 
  -1   6  11       39.74       43.31     12.56 o 
   0   6  11      164.18      165.67      9.61 o 
   1   6  11        0.84      -47.55     47.55 o 
   2   6  11      214.49      246.32     14.38 o 
   3   6  11       36.47       -8.97     45.89 o 
   4   6  11      197.23      183.85     15.96 o 
   5   6  11       65.32       71.64     14.74 o 
   6   6  11       24.95      -38.47     59.84 o 
  -6   7  11        4.19       42.14     48.15 o 
  -5   7  11       71.97       -3.56     58.72 o 
  -4   7  11      149.46       16.67     60.93 o 
  -3   7  11      340.51      313.68     16.78 o 
  -2   7  11       16.59      -51.18     51.18 o 
  -1   7  11      489.43      489.03     20.33 o 
   0   7  11        0.73       -8.29     40.87 o 
   1   7  11      160.52      155.47     15.07 o 
   2   7  11        0.34       -9.00     47.99 o 
   3   7  11      386.52      345.23     17.10 o 
   4   7  11      217.87      213.90     16.36 o 
   5   7  11       76.33       67.32     52.79 o 
   6   7  11        5.46       -4.00     53.90 o 
  -6   8  11       15.25       -8.02     58.84 o 
  -5   8  11      145.02      -15.00     69.75 o 
  -4   8  11      153.74      153.69     15.72 o 
  -3   8  11       75.56       80.21     53.36 o 
  -2   8  11       11.03       -2.17     13.87 o 
  -1   8  11      290.34      253.60     16.49 o 
   0   8  11      318.00      324.55     11.94 o 
   1   8  11       26.42       18.52     50.89 o 
   2   8  11       88.96       82.50     15.06 o 
   3   8  11      118.76      116.21     15.21 o 
   4   8  11      121.75       90.30     55.68 o 
   5   8  11      243.16      238.28     18.33 o 
  -5   9  11      176.35      185.66     18.10 o 
  -4   9  11       41.95       37.23     16.41 o 
  -3   9  11        1.06      -14.19     55.87 o 
  -2   9  11        6.42        6.84     53.03 o 
  -1   9  11       96.53       87.42     53.17 o 
   0   9  11       12.17      -36.55     36.55 o 
   1   9  11       81.42       89.21     15.12 o 
   2   9  11      117.89       29.93     60.50 o 
   3   9  11        0.10       24.34     45.07 o 
   4   9  11      215.97      171.73     19.18 o 
   5   9  11       49.84       69.47     64.34 o 
  -4  10  11        3.98        7.89     51.38 o 
  -3  10  11       81.19       84.33     16.87 o 
  -2  10  11       89.86      111.61     16.56 o 
  -1  10  11       45.63       39.54     52.58 o 
   0  10  11        4.73       -8.73     35.89 o 
   1  10  11        0.07       48.41     50.12 o 
   2  10  11       59.47       49.79     55.67 o 
   3  10  11      472.14      414.39     24.43 o 
   4  10  11        2.90      -61.59     61.59 o 
  -3  11  11       32.46      -44.19     54.64 o 
  -2  11  11       71.98       54.56     58.33 o 
  -1  11  11       18.83       57.47     54.72 o 
   0  11  11        8.39       18.33     42.00 o 
   1  11  11       33.40       65.62     59.05 o 
   2  11  11       34.96       51.50     56.29 o 
   3  11  11        0.10       -4.11     60.48 o 
  -1  12  11      138.60      110.90     64.16 o 
   0  12  11      274.51      291.43     14.28 o 
   1  12  11       19.40       86.95     55.86 o 
  -6   0  12        0.15      -31.33     53.48 o 
  -4   0  12      480.71      455.66     21.58 o 
  -2   0  12      511.64      502.55     16.50 o 
   0   0  12     1119.80     1142.19     35.00 o 
   2   0  12      103.39      111.11     13.15 o 
   4   0  12       58.07       63.57     47.38 o 
   6   0  12      225.09      226.11     17.05 o 
  -7   1  12       15.62       21.89     16.28 o 
  -6   1  12       66.37       17.47     53.68 o 
  -5   1  12       41.71      -19.35     46.86 o 
  -4   1  12      146.03      141.45     14.46 o 
  -3   1  12       34.83       22.86     12.47 o 
  -2   1  12        7.55      -31.89     42.93 o 
  -1   1  12      293.94      340.87     14.42 o 
   0   1  12      138.65      142.05     15.04 o 
   1   1  12      491.32      499.17     21.27 o 
   2   1  12        7.87       32.79     37.37 o 
   3   1  12      166.46      189.54     14.36 o 
   4   1  12       22.51       -6.69     13.60 o 
   5   1  12      266.43      279.16     17.06 o 
   6   1  12      174.88       67.54     62.18 o 
   7   1  12       27.18       52.62     53.40 o 
  -7   2  12      257.37      274.33     19.32 o 
  -6   2  12       75.06       95.36     53.56 o 
  -5   2  12       65.98       58.76     46.97 o 
  -4   2  12        3.85       33.26     42.00 o 
  -3   2  12      237.28      217.60     15.06 o 
  -2   2  12      246.01      238.16     14.09 o 
  -1   2  12      140.07      130.89     12.67 o 
   0   2  12      929.33      930.95     25.71 o 
   1   2  12      166.77      211.28     13.82 o 
   2   2  12      212.05      229.76     14.48 o 
   3   2  12        0.17      -17.62     44.04 o 
   4   2  12      110.16       46.19     53.51 o 
   5   2  12       27.64       56.84     42.81 o 
   6   2  12      478.16      462.27     19.84 o 
   7   2  12        2.74      -24.51     61.26 o 
  -7   3  12        1.55      -11.72     56.16 o 
  -6   3  12       38.70       71.88     51.08 o 
  -5   3  12       16.36       39.94     54.08 o 
  -4   3  12       84.61       95.76     51.32 o 
  -3   3  12      587.88      594.04     18.33 o 
  -2   3  12     1703.81     1576.23     71.35 o 
  -1   3  12        3.68      -18.83     42.11 o 
   0   3  12       66.09       55.24     11.90 o 
   1   3  12      519.21      569.36     23.02 o 
   2   3  12        2.36       48.26     44.08 o 
   3   3  12      293.97      274.95     15.42 o 
   4   3  12      141.86      133.53     15.03 o 
   5   3  12      315.54      307.80     17.94 o 
   6   3  12       13.48       36.48     50.54 o 
   7   3  12      156.27       24.86     72.59 o 
  -7   4  12      286.42      282.90     19.34 o 
  -6   4  12        0.26       14.72     56.44 o 
  -5   4  12      326.70      340.14     17.44 o 
  -4   4  12      431.17      404.57     18.57 o 
  -3   4  12      508.09      493.44     18.99 o 
  -2   4  12        0.75      -31.36     48.54 o 
  -1   4  12      194.29      242.89     14.22 o 
   0   4  12      101.40       86.22      9.62 o 
   1   4  12      293.96      311.00     15.16 o 
   2   4  12      492.83      492.39     23.20 o 
   3   4  12        7.48       48.31     41.73 o 
   4   4  12      432.63      461.03     17.86 o 
   5   4  12       16.80      -37.66     50.77 o 
   6   4  12        6.28      -11.60     56.52 o 
  -7   5  12        4.54       16.39     52.65 o 
  -6   5  12      770.40      747.75     33.71 o 
  -5   5  12       46.90      -68.17     68.17 o 
  -4   5  12       54.39       29.64     50.28 o 
  -3   5  12       28.18       37.34     49.19 o 
  -2   5  12      511.10      520.78     20.18 o 
  -1   5  12        2.78       46.36     43.56 o 
   0   5  12       34.83       34.22     12.51 o 
   1   5  12        6.82       -8.83     45.14 o 
   2   5  12       18.10       27.69     13.36 o 
   3   5  12        0.22       21.93     47.63 o 
   4   5  12      193.67      162.51     16.71 o 
   5   5  12        3.31        3.53     52.96 o 
   6   5  12      170.12       71.53     64.44 o 
  -6   6  12       36.55       -7.81     57.23 o 
  -5   6  12       82.75       61.94     60.53 o 
  -4   6  12       45.73       27.13     15.09 o 
  -3   6  12      134.40      141.46     15.21 o 
  -2   6  12       20.49       12.51     44.21 o 
  -1   6  12      613.17      600.11     24.50 o 
   0   6  12      234.06      240.68     11.23 o 
   1   6  12      298.36      296.16     16.31 o 
   2   6  12      253.53      238.32     16.16 o 
   3   6  12       45.34        0.00     51.93 o 
   4   6  12        4.96       44.30     51.68 o 
   5   6  12        9.20       26.57     60.24 o 
   6   6  12      138.73      110.86     64.14 o 
  -6   7  12       20.83      -56.87     64.49 o 
  -5   7  12       14.83       34.04     52.29 o 
  -4   7  12      472.52      509.56     19.53 o 
  -3   7  12      129.73      140.52     15.96 o 
  -2   7  12      147.66      162.41     15.62 o 
  -1   7  12        2.03       19.34     48.14 o 
   0   7  12       23.44       20.56     34.82 o 
   1   7  12      720.39      839.64     31.33 o 
   2   7  12      308.44      333.07     16.96 o 
   3   7  12       40.26       -3.36     48.53 o 
   4   7  12       33.28       17.81     48.72 o 
   5   7  12       26.06       31.62     53.48 o 
  -5   8  12      163.34      169.57     18.14 o 
  -4   8  12        0.70        7.52     51.92 o 
  -3   8  12      106.35      135.70     15.86 o 
  -2   8  12       53.14       44.94     54.00 o 
  -1   8  12       11.44       34.15     51.43 o 
   0   8  12      228.25      210.69     12.21 o 
   1   8  12        5.89       52.58     47.05 o 
   2   8  12      642.91      634.30     23.09 o 
   3   8  12        0.29      -31.82     50.98 o 
   4   8  12      147.55      169.31     17.68 o 
   5   8  12       84.14      111.62     68.18 o 
  -4   9  12      189.83      211.18     18.40 o 
  -2   9  12       41.11      -36.68     50.94 o 
  -1   9  12      186.26      225.09     17.47 o 
   0   9  12       10.32      -33.20     40.04 o 
   1   9  12      599.12      587.47     20.48 o 
   2   9  12       42.67       39.44     55.79 o 
   3   9  12      734.99      744.20     29.15 o 
   4   9  12      248.18      349.64     20.55 o 
  -3  10  12       22.94       32.06     51.00 o 
  -2  10  12      205.88      185.61     18.87 o 
  -1  10  12      172.80      110.91     60.83 o 
   0  10  12      160.21      139.07     44.89 o 
   1  10  12        9.64      -19.27     58.79 o 
   2  10  12      631.13      678.15     26.28 o 
   3  10  12       16.04       45.18     54.96 o 
  -1  11  12      277.79      361.67     20.83 o 
   0  11  12       32.92       -8.48     65.05 o 
   1  11  12        3.83       32.83     57.62 o 
  -7   0  13       11.04        4.06     57.94 o 
  -5   0  13      684.15      666.87     29.38 o 
  -3   0  13      386.54      386.16     18.73 o 
  -1   0  13       84.85       89.06     50.09 o 
   1   0  13      406.39      428.11     16.82 o 
   3   0  13      326.82      318.82     16.15 o 
   5   0  13        3.40      -54.08     54.08 o 
  -7   1  13       95.40       16.27     67.71 o 
  -6   1  13       57.74       40.30     16.63 o 
  -5   1  13      150.17       97.10     61.55 o 
  -4   1  13      779.50      769.32     33.03 o 
  -3   1  13      114.10       80.45     46.82 o 
  -2   1  13       68.23       20.68     50.66 o 
  -1   1  13       77.31       75.06     45.00 o 
   0   1  13       34.09      -10.54     32.96 o 
   1   1  13       85.87       61.65     47.87 o 
   2   1  13      257.22      246.99     15.74 o 
   3   1  13      265.12      265.90     16.40 o 
   4   1  13        2.45       56.93     44.67 o 
   5   1  13        1.41      -21.19     50.46 o 
   6   1  13      135.42       98.96     58.85 o 
  -7   2  13       31.47      -12.31     55.97 o 
  -6   2  13        1.13      -65.37     65.37 o 
  -5   2  13      134.41      150.73     15.84 o 
  -4   2  13       17.09       56.35     45.09 o 
  -3   2  13       18.43      -31.34     53.46 o 
  -2   2  13      216.66      210.08     15.35 o 
  -1   2  13      597.45      594.60     22.77 o 
   0   2  13       35.56       15.84     45.25 o 
   1   2  13        0.96      -35.67     45.38 o 
   2   2  13        9.53      -36.16     47.37 o 
   3   2  13       35.28       -6.34     44.97 o 
   4   2  13      456.35      501.27     22.47 o 
   5   2  13        0.30      -42.84     50.23 o 
   6   2  13        6.02      -58.03     58.03 o 
  -6   3  13       33.06       80.52     55.57 o 
  -5   3  13       28.23       22.96     15.50 o 
  -4   3  13      110.86       43.94     54.30 o 
  -3   3  13       56.59       12.79     50.49 o 
  -2   3  13      637.81      617.28     26.95 o 
  -1   3  13      111.40      122.63     14.68 o 
   0   3  13      271.76      272.83     90.81 o 
   1   3  13        3.64        5.94     45.38 o 
   2   3  13      414.55      414.83     17.33 o 
   3   3  13      249.32      259.05     16.44 o 
   4   3  13      109.31      103.94     15.70 o 
   5   3  13       15.72      -59.98     59.98 o 
   6   3  13       74.81       93.26     62.83 o 
  -6   4  13       90.49       50.95     54.72 o 
  -5   4  13       90.60       40.25     52.64 o 
  -4   4  13      499.47      503.79     27.15 o 
  -3   4  13      233.94      236.65     16.55 o 
  -2   4  13      247.05      245.15     15.94 o 
  -1   4  13      883.94      924.29     36.61 o 
   0   4  13       14.17       29.06     31.65 o 
   1   4  13      112.84      112.61     14.21 o 
   2   4  13       46.01       56.91     47.00 o 
   3   4  13      298.94      292.97     16.95 o 
   4   4  13      464.96      431.84     19.41 o 
   5   4  13        6.61      -30.63     58.95 o 
   6   4  13      215.21      226.25     20.14 o 
  -6   5  13      166.94      138.68     18.66 o 
  -5   5  13      251.03      251.78     18.04 o 
  -4   5  13      142.63      140.83     15.90 o 
  -3   5  13       39.79       78.48     48.01 o 
  -2   5  13       63.94       98.61     15.02 o 
  -1   5  13        4.31       -6.44     50.83 o 
   0   5  13      208.98      203.12     11.07 o 
   1   5  13      126.53       96.04     15.06 o 
   2   5  13       15.55      -16.36     47.64 o 
   3   5  13      553.39      594.37     21.27 o 
   4   5  13       11.50       28.56     50.10 o 
   5   5  13     1112.16     1120.23     49.45 o 
  -5   6  13      327.25      288.23     19.77 o 
  -4   6  13       79.15       40.47     56.40 o 
  -3   6  13       33.50       66.55     47.89 o 
  -2   6  13       11.17       82.28     44.83 o 
  -1   6  13      102.58       84.75     15.82 o 
   0   6  13      446.53      431.47     54.15 o 
   1   6  13      186.98      205.61     16.12 o 
   2   6  13      446.82      456.51     31.31 o 
   3   6  13       82.89       45.47     56.17 o 
   4   6  13      425.31      439.59     23.66 o 
   5   6  13        9.79       48.87     59.71 o 
  -5   7  13      163.75      149.34     19.33 o 
  -4   7  13      315.17      346.41     19.14 o 
  -3   7  13       14.35      -29.33     58.07 o 
  -2   7  13      382.85      393.61     18.75 o 
  -1   7  13       42.65       48.00     15.01 o 
   0   7  13      234.64      226.40     12.05 o 
   1   7  13      201.83      202.50     16.93 o 
   2   7  13      231.29      196.52     17.39 o 
   3   7  13      169.77      160.19     16.96 o 
   4   7  13       40.49       59.17     17.06 o 
  -4   8  13        1.54      -15.98     55.35 o 
  -3   8  13      639.00      658.19     25.24 o 
  -2   8  13      104.68      118.50     17.06 o 
  -1   8  13      503.87      505.03     20.23 o 
   0   8  13        3.58       54.08     35.37 o 
   1   8  13      262.43      273.18     18.01 o 
   2   8  13       83.91       91.00     59.71 o 
   3   8  13        0.38      -23.68     53.40 o 
  -3   9  13       70.55       76.28     17.49 o 
  -2   9  13      209.41      228.25     18.30 o 
  -1   9  13       46.00       53.85     59.34 o 
   0   9  13      726.49      733.26     22.36 o 
   1   9  13       15.74        0.00     58.36 o 
   2   9  13      296.18      359.46     20.07 o 
  -1  10  13      247.35      206.74     19.50 o 
   0  10  13        6.34       40.02     40.53 o 
   1  10  13      484.86      529.94     22.24 o 
  -6   0  14      112.10      136.63     17.35 o 
  -4   0  14      102.35       21.14     58.87 o 
  -2   0  14       28.12      -13.09     48.53 o 
   0   0  14       87.17       84.65     10.23 o 
   2   0  14      211.92      211.90     16.20 o 
   4   0  14        9.58      -25.16     51.23 o 
  -6   1  14        9.07       44.00     62.22 o 
  -5   1  14        0.81      -57.72     57.72 o 
  -4   1  14        1.69       -3.54     51.12 o 
  -3   1  14      122.78      130.73     15.62 o 
  -2   1  14       54.07       63.43     14.88 o 
  -1   1  14      160.65      146.65     15.90 o 
   0   1  14       10.31        5.63     32.92 o 
   1   1  14       50.78       41.52     49.89 o 
   2   1  14       70.18       62.20     15.29 o 
   3   1  14        9.87       20.38     48.29 o 
   4   1  14        2.70       68.52     48.38 o 
   5   1  14      259.19      262.95     19.17 o 
  -6   2  14      141.84      144.50     17.93 o 
  -5   2  14      107.07       52.72     55.47 o 
  -4   2  14       59.21       32.16     57.72 o 
  -3   2  14        2.47      -40.78     53.42 o 
  -2   2  14      143.19      136.00     16.01 o 
  -1   2  14      504.62      508.75     18.61 o 
   0   2  14       12.07        9.27     38.71 o 
   1   2  14       71.90       35.55     50.28 o 
   2   2  14       50.09       90.03     49.79 o 
   3   2  14      244.50      218.73     17.04 o 
   4   2  14      186.19      188.81     17.17 o 
   5   2  14      126.15       91.74     66.15 o 
  -5   3  14      233.85      218.61     18.41 o 
  -4   3  14      127.23       79.98     50.11 o 
  -3   3  14      166.27      107.27     61.71 o 
  -2   3  14       71.60       77.84     15.51 o 
  -1   3  14        9.32       -3.33     47.30 o 
   0   3  14      715.20      656.85     47.22 o 
   1   3  14        0.69        3.30     47.07 o 
   2   3  14      445.83      427.61     18.66 o 
   3   3  14      163.24      178.74     16.92 o 
   4   3  14       23.23       45.45     49.82 o 
   5   3  14        1.48       -4.05     54.46 o 
  -5   4  14       11.15      -54.78     57.64 o 
  -4   4  14      191.68      202.39     17.66 o 
  -3   4  14      380.36      358.96     18.38 o 
  -2   4  14       15.61       47.99     47.99 o 
  -1   4  14      256.14      254.56     17.10 o 
   0   4  14        4.67       40.68     32.21 o 
   1   4  14      232.61      255.27     16.01 o 
   2   4  14      296.11      275.11     17.78 o 
   3   4  14      146.00      129.08     16.76 o 
   4   4  14       70.15       42.59     55.72 o 
   5   4  14       39.86       20.65     59.58 o 
  -5   5  14       35.46       40.23     61.54 o 
  -4   5  14      240.99      235.08     18.17 o 
  -3   5  14       29.63      -58.06     58.06 o 
  -2   5  14      228.38      198.51     17.84 o 
  -1   5  14        0.11      -24.31     52.80 o 
   0   5  14      255.79      257.25     12.41 o 
   1   5  14       99.27      123.12     16.20 o 
   2   5  14      491.56      513.53     25.58 o 
   3   5  14       22.75       84.62     51.77 o 
   4   5  14      169.29      170.80     18.86 o 
  -4   6  14       74.61       91.58     17.14 o 
  -3   6  14      380.07      372.32     19.66 o 
  -2   6  14       55.04       66.10     55.45 o 
  -1   6  14      364.56      322.16     19.18 o 
   0   6  14       18.16       51.66     36.36 o 
   1   6  14      550.12      551.86     23.81 o 
   2   6  14       25.67       32.87     51.39 o 
   3   6  14      582.91      694.19     28.29 o 
   4   6  14       23.51       19.83     18.19 o 
  -4   7  14       78.77       -4.09     62.11 o 
  -3   7  14      152.03      142.90     18.02 o 
  -2   7  14      277.16      266.05     18.55 o 
  -1   7  14      138.01      177.60     16.86 o 
   0   7  14      596.36      633.62     33.53 o 
   1   7  14       36.59       53.26     56.94 o 
   2   7  14       67.55       62.49     63.93 o 
   3   7  14        8.90       81.19     54.62 o 
  -2   8  14      305.95      313.33     19.93 o 
  -1   8  14       65.90       98.35     55.64 o 
   0   8  14        0.41       37.79     38.46 o 
   1   8  14        1.40       11.95     51.03 o 
   2   8  14       98.48      109.22     18.26 o 
  -5   0  15       22.57        8.06     54.61 o 
  -3   0  15      154.95      167.49     16.62 o 
  -1   0  15       32.02       31.31     53.10 o 
   1   0  15      390.52      404.61     18.43 o 
   3   0  15     1137.23     1058.12     49.40 o 
  -5   1  15       44.81       68.59     54.88 o 
  -4   1  15        2.04      -22.91     52.60 o 
  -3   1  15       69.38       73.45     51.28 o 
  -2   1  15       37.56        7.11     51.77 o 
  -1   1  15        9.09        3.50     47.27 o 
   0   1  15      503.52      519.88     30.62 o 
   1   1  15      161.13       59.06     57.72 o 
   2   1  15      267.32      270.43     17.68 o 
   3   1  15       14.21       -7.60     56.66 o 
   4   1  15      520.99      496.41     22.17 o 
  -5   2  15       11.75       24.41     54.76 o 
  -4   2  15       95.54      102.63     17.14 o 
  -3   2  15       41.70       63.16     15.95 o 
  -2   2  15      169.07      148.81     16.96 o 
  -1   2  15       38.24       -3.54     52.77 o 
   0   2  15      197.09      193.82     23.71 o 
   1   2  15      306.44      318.65     17.95 o 
   2   2  15      177.14      164.26     16.70 o 
   3   2  15      178.67      185.49     18.17 o 
   4   2  15       61.23       36.44     55.95 o 
  -4   3  15       14.50       27.36     58.51 o 
  -2   3  15       14.63       30.04     15.27 o 
  -1   3  15      309.05      299.28     18.32 o 
   0   3  15       66.63       81.98     20.82 o 
   1   3  15      310.06      282.28     17.95 o 
   2   3  15      225.68      274.65     17.80 o 
   3   3  15        6.21        0.00     55.56 o 
   4   3  15        5.25      -41.08     61.07 o 
  -4   4  15      384.80      398.02     20.55 o 
  -3   4  15      107.73       61.22     65.83 o 
  -2   4  15      145.39      130.06     17.92 o 
  -1   4  15        4.94       70.03     45.45 o 
   0   4  15      359.23      363.53     13.28 o 
   1   4  15       26.10        3.41     15.97 o 
   2   4  15       16.90       91.87     61.13 o 
   3   4  15       20.30       75.69     62.10 o 
  -3   5  15       49.87       94.32     52.43 o 
  -2   5  15        0.25       80.19     55.33 o 
  -1   5  15       33.35       78.93     58.84 o 
   0   5  15      138.78      166.86     47.75 o 
   1   5  15       63.90       80.53     52.72 o 
   2   5  15       92.67       90.54     60.09 o 
   3   5  15        2.08       24.55     51.76 o 
  -3   6  15       19.20       -1.37     17.59 o 
  -2   6  15       89.19       67.80     17.43 o 
  -1   6  15       22.13       34.98     55.64 o 
   0   6  15       32.78       33.57     36.14 o 
   1   6  15        2.05      -47.60     57.76 o 
   2   6  15       39.12      -20.34     66.61 o 
  -1   7  15      203.19      212.19     18.70 o 
   0   7  15       58.41       81.80     42.26 o 
  -2   0  16      569.43      539.39     25.95 o 
   0   0  16      590.48      590.98     19.18 o 
   2   0  16      508.08      467.23     26.14 o 
  -3   1  16      291.48      284.56     19.44 o 
  -2   1  16        9.05       92.38     54.30 o 
  -1   1  16      782.17      751.66     32.51 o 
   0   1  16       92.95       91.31     42.44 o 
   1   1  16       45.57       59.28     16.71 o 
   2   1  16       32.56        7.99     59.12 o 
  -3   2  16       75.01       71.96     63.97 o 
  -2   2  16      453.91      459.35     20.83 o 
  -1   2  16        7.41      -15.33     58.61 o 
   0   2  16      117.48      103.44     23.37 o 
   1   2  16      100.30       82.44     18.00 o 
   2   2  16       15.01      104.79     62.83 o 
  -2   3  16        0.51      -56.19     56.19 o 
  -1   3  16       87.67       46.73     62.42 o 
   0   3  16       61.66       95.02     43.28 o 
   1   3  16      106.60      120.81     17.74 o 
   2   3  16       62.81       61.34     61.34 o 
  -2   4  16       49.90       41.33     17.04 o 
  -1   4  16       40.87       47.83     16.66 o 
   0   4  16        0.62      -40.67     54.24 o 
   1   4  16      178.01      200.83     18.55 o 
                                                 
